# Supplementary material for: Management of veterinary anaesthesia and analgesia in small animals: A survey of English-speaking practitioners in Canada
Source: PLoS One. 2021 Sep 28;16(9):e0257448. doi: 10.1371/journal.pone.0257448 (PMC8478190; doi:10.1371/journal.pone.0257448)
Supplement: S1 File — (XLSX) [file pone.0257448.s002.xlsx]

## Sheet: Sheet1
ID		You are:	When did you obtain your veterinary degree (DVM)?	You practice:	What is your on-call schedule?	What is your on-call schedule? - Other (please specify)	Do you practice in:	You practice in	<strong>On average, on a daily basis</strong>, how many patients are anaesthetized in your practice?	Do you provide handouts or other supporting material with the explanation of the importance of anaesthesia and related risks to the animal?	If yes, who explains potential risks of anaesthesia to the pet owner? - Secretary	If yes, who explains potential risks of anaesthesia to the pet owner? - Animal Health Technician	If yes, who explains potential risks of anaesthesia to the pet owner? - Veterinarian	Indicate your agreement with the following statement: <strong>Animals rarely need analgesia during recovery.</strong>	Do you give the choice for postoperative pain management?	If yes, who gives the choice to the client for postoperative pain management? - Secretary	If yes, who gives the choice to the client for postoperative pain management? - Animal Health Technician	If yes, who gives the choice to the client for postoperative pain management? - Veterinarian	Is an owner's written consent obtained before surgery?	What is the percentage of owners expressing their concern about anaesthesia?	<strong>Solid diet</strong> - How do you perform pre-anaesthetic <strong>fasting</strong>:<br /> (Please check all that apply ) - No fasting - All patients	<strong>Solid diet</strong> - How do you perform pre-anaesthetic <strong>fasting</strong>:<br /> (Please check all that apply ) - No fasting - Healthy patients	<strong>Solid diet</strong> - How do you perform pre-anaesthetic <strong>fasting</strong>:<br /> (Please check all that apply ) - No fasting - Paediatrics	<strong>Solid diet</strong> - How do you perform pre-anaesthetic <strong>fasting</strong>:<br /> (Please check all that apply ) - No fasting - Debilitated / geriatric	<strong>Solid diet</strong> - How do you perform pre-anaesthetic <strong>fasting</strong>:<br /> (Please check all that apply ) - 6-12h before anaesthesia - All patients	<strong>Solid diet</strong> - How do you perform pre-anaesthetic <strong>fasting</strong>:<br /> (Please check all that apply ) - 6-12h before anaesthesia - Healthy patients	<strong>Solid diet</strong> - How do you perform pre-anaesthetic <strong>fasting</strong>:<br /> (Please check all that apply ) - 6-12h before anaesthesia - Paediatrics	<strong>Solid diet</strong> - How do you perform pre-anaesthetic <strong>fasting</strong>:<br /> (Please check all that apply ) - 6-12h before anaesthesia - Debilitated / geriatric	<strong>Solid diet</strong> - How do you perform pre-anaesthetic <strong>fasting</strong>:<br /> (Please check all that apply ) - 4h before anaesthesia - All patients	<strong>Solid diet</strong> - How do you perform pre-anaesthetic <strong>fasting</strong>:<br /> (Please check all that apply ) - 4h before anaesthesia - Healthy patients	<strong>Solid diet</strong> - How do you perform pre-anaesthetic <strong>fasting</strong>:<br /> (Please check all that apply ) - 4h before anaesthesia - Paediatrics	<strong>Solid diet</strong> - How do you perform pre-anaesthetic <strong>fasting</strong>:<br /> (Please check all that apply ) - 4h before anaesthesia - Debilitated / geriatric	<strong>Solid diet</strong> - How do you perform pre-anaesthetic <strong>fasting</strong>:<br /> (Please check all that apply ) - Less than 4 hours - All patients	<strong>Solid diet</strong> - How do you perform pre-anaesthetic <strong>fasting</strong>:<br /> (Please check all that apply ) - Less than 4 hours - Healthy patients	<strong>Solid diet</strong> - How do you perform pre-anaesthetic <strong>fasting</strong>:<br /> (Please check all that apply ) - Less than 4 hours - Paediatrics	<strong>Solid diet</strong> - How do you perform pre-anaesthetic <strong>fasting</strong>:<br /> (Please check all that apply ) - Less than 4 hours - Debilitated / geriatric	<strong>Water</strong> - How do you perform pre-anaesthetic <strong>fasting</strong>:<br /> (Please check all that apply) - No fasting - All patients	<strong>Water</strong> - How do you perform pre-anaesthetic <strong>fasting</strong>:<br /> (Please check all that apply) - No fasting - Only healthy patients	<strong>Water</strong> - How do you perform pre-anaesthetic <strong>fasting</strong>:<br /> (Please check all that apply) - No fasting - Paediatrics	<strong>Water</strong> - How do you perform pre-anaesthetic <strong>fasting</strong>:<br /> (Please check all that apply) - No fasting - Debilitated / geriatric	<strong>Water</strong> - How do you perform pre-anaesthetic <strong>fasting</strong>:<br /> (Please check all that apply) - 6-12h before anaesthesia - All patients	<strong>Water</strong> - How do you perform pre-anaesthetic <strong>fasting</strong>:<br /> (Please check all that apply) - 6-12h before anaesthesia - Only healthy patients	<strong>Water</strong> - How do you perform pre-anaesthetic <strong>fasting</strong>:<br /> (Please check all that apply) - 6-12h before anaesthesia - Paediatrics	<strong>Water</strong> - How do you perform pre-anaesthetic <strong>fasting</strong>:<br /> (Please check all that apply) - 6-12h before anaesthesia - Debilitated / geriatric	<strong>Water</strong> - How do you perform pre-anaesthetic <strong>fasting</strong>:<br /> (Please check all that apply) - 20 minutes or less before anaesthesia - All patients	<strong>Water</strong> - How do you perform pre-anaesthetic <strong>fasting</strong>:<br /> (Please check all that apply) - 20 minutes or less before anaesthesia - Only healthy patients	<strong>Water</strong> - How do you perform pre-anaesthetic <strong>fasting</strong>:<br /> (Please check all that apply) - 20 minutes or less before anaesthesia - Paediatrics	<strong>Water</strong> - How do you perform pre-anaesthetic <strong>fasting</strong>:<br /> (Please check all that apply) - 20 minutes or less before anaesthesia - Debilitated / geriatric	For what kind of patients would you perform a <strong>physical examination</strong>? (please check all that apply) - Any animal to be anaesthetized
2591536980		Female	<15	In a veterinary clinic with 2 - 4 veterinarians	Other (please specify)	I m in a rotation with 8 other vets so 1 wk day out of 2 wks and 1 wk end out of 2 months.	A city (10 000 – 50 000 habitants)	a first-line clinic	4 – 6	Yes	No	Yes	No	No	Yes	No	Yes	No	Yes	41					No	Yes	No	Yes	No	No	Yes	No													Yes	No	No	No	Yes
2589535175		Male	<15	In a veterinary clinic with 2 - 4 veterinarians	Never		A very big city (>100 000 habitants)	a first-line clinic	4 – 6	Yes	No	Yes	No	No	Yes	Yes	Yes	Yes	Yes	0					Yes	Yes	Yes	Yes																	Yes	Yes	Yes	Yes	Yes
2588137016		Male	>15	Alone	Never		A city (10 000 – 50 000 habitants)	a first-line clinic	0 – 1	Yes	No	No	Yes	No	Yes	No	No	Yes	Yes	80																													Yes
2587315942		Female	<15	In a veterinary clinic with more than 4 veterinarians	Other (please specify)	1 day a week and every 4th weekend	A small town or village (<10 000 habitants)	a first-line clinic	4 – 6	Yes	No	Yes	Yes	No	Yes	No	Yes	Yes	Yes	10					No	Yes	No	No	No	No	No	Yes	No	No	Yes	No	No	No	Yes	Yes	No	Yes	No	No					Yes
2586953619		Female	>15	In a veterinary clinic with more than 4 veterinarians	Never		A very big city (>100 000 habitants)	a first-line clinic	4 – 6	Yes	No	No	Yes	No	Yes	No	No	Yes	Yes	10					Yes	No	Yes	Yes									No	No	No	Yes	No	Yes	No	No					Yes
2586951148		Female	<15	In a veterinary clinic with 2 - 4 veterinarians	Never		A large city (50 001 – 100 000 habitants)	a first-line clinic	2 – 3	Yes	Yes	Yes	Yes	No	No				Yes	10	No	No	No	Yes	No	Yes	No	No	No	No	Yes	No									Yes	No	No	No					Yes
2586908695		Female	>15	In a veterinary clinic with 2 - 4 veterinarians	Never		A small town or village (<10 000 habitants)	a first-line clinic	2 – 3	No				No	No				Yes	0					No	Yes	No	No	No	No	Yes	No					Yes	No	No	No									Yes
2586783989		Male	>15	Alone	Never		A very big city (>100 000 habitants)	a first-line clinic	0 – 1	Yes	No	Yes	No	No	Yes	No	Yes	No	Yes	0					Yes	No	No	No									Yes	No	No	No									Yes
2586608330		Male	>15	In a veterinary clinic with 2 - 4 veterinarians	100 % of the time		A city (10 000 – 50 000 habitants)	a first-line clinic	4 – 6	No				No	No				Yes	0	No	No	Yes	No	No	Yes	No	Yes									Yes	No	No	No									Yes
2586570735		Female	>15	In a veterinary clinic with 2 - 4 veterinarians	100 % of the time		A very big city (>100 000 habitants)	a first-line clinic	4 – 6
2586568603		Female	<15	In a veterinary clinic with 2 - 4 veterinarians	100 % of the time		A small town or village (<10 000 habitants)	a first-line clinic	4 – 6	Yes	No	Yes	No	No	Yes	No	No	Yes	Yes	0					Yes	No	No	No									Yes	No	No	No									Yes
2586505080		Male	<15	In a veterinary clinic with 2 - 4 veterinarians	Never		A large city (50 001 – 100 000 habitants)	a referral center	2 – 3	Yes	No	Yes	Yes	No	No				Yes	80																													Yes
2586447675		Female	<15	In a veterinary clinic with 2 - 4 veterinarians	1 week or 1 day out of 3		A small town or village (<10 000 habitants)	a first-line clinic	2 – 3	No				No	No				Yes	10					Yes	No	No	No									Yes	No	No	No									Yes
2586412720		Female	>15	Alone	Never		A small town or village (<10 000 habitants)	a first-line clinic	2 – 3	No				No	No				Yes	0					No	Yes	No	No	No	No	Yes	Yes					Yes	No	No	No									Yes
2586349052		Female	<15	In a veterinary clinic with more than 4 veterinarians	Other (please specify)	for in hospital patients and boarders	A very big city (>100 000 habitants)	a first-line clinic	2 – 3	Yes	No	No	Yes	No	No				Yes	10					Yes	Yes	Yes	Yes									Yes	Yes	Yes	Yes									Yes
2586311393		Female	>15	Alone	Never		A very big city (>100 000 habitants)	a first-line clinic	2 – 3	No				No	No				Yes	0					No	Yes	No	No	No	No	Yes	Yes					Yes	No	No	No									Yes
2586301845		Male	<15	In a veterinary clinic with 2 - 4 veterinarians	Never		A very big city (>100 000 habitants)	a first-line clinic	0 – 1
2580221427		Female	<15	In a veterinary clinic with more than 4 veterinarians	Never		A large city (50 001 – 100 000 habitants)	a first-line clinic	4 – 6	Yes	No	Yes	Yes	No	Yes	Yes	Yes	Yes	Yes	0					No	Yes	No	Yes					No	No	Yes	No	Yes	No	No	No									Yes
2573796693		Male	>15	In a veterinary clinic with 2 - 4 veterinarians	Never		A very big city (>100 000 habitants)	a first-line clinic	0 – 1	Yes	No	Yes	Yes	No	No				Yes	10					Yes	No	No	No													Yes	No	No	No					Yes
2572263353		Female	>15	Alone	1 week or 1 day out of 3		A city (10 000 – 50 000 habitants)	a first-line clinic	0 – 1	Yes	Yes	Yes	Yes	No	No				Yes	41					Yes	No	No	No									Yes	No	No	No									Yes
2569339102		Male	<15	In a veterinary clinic with 2 - 4 veterinarians	Never		A very big city (>100 000 habitants)	a first-line clinic	2 – 3	No				No	No				Yes	0					No	Yes	No	Yes	No	No	Yes	No					Yes	No	No	No									Yes
2566184660		Female	>15	In a veterinary clinic with 2 - 4 veterinarians	Never		A very big city (>100 000 habitants)	a first-line clinic	4 – 6	Yes	No	Yes	No	No	No				Yes	10	No	No	Yes	Yes	No	Yes	No	No									Yes	No	No	No									Yes
2564792048		Female	<15	In a veterinary clinic with more than 4 veterinarians	Never		A very big city (>100 000 habitants)	a referral center	4 – 6	Yes	Yes	Yes	Yes	No	Yes	No	Yes	No	Yes	10					Yes	No	No	No									Yes	No	No	No									Yes
2562397550		Female	<15	In a veterinary clinic with 2 - 4 veterinarians	Other (please specify)	Emergency Practice	A large city (50 001 – 100 000 habitants)	a first-line clinic	0 – 1	Yes	No	No	Yes	No	No				Yes	10	Yes	No	No	No													Yes	No	No	No									Yes
2561415187		Female	<15	In a veterinary clinic with 2 - 4 veterinarians	Never		A very big city (>100 000 habitants)	a first-line clinic	0 – 1	Yes	No	No	Yes	No	Yes	No	No	Yes	Yes	10	No	No	Yes	No	No	Yes	No	No	No	No	No	Yes	No	No	Yes	Yes													Yes
2557179886		Female	<15	In a veterinary clinic with 2 - 4 veterinarians	1 week or 1 day out of 3		A small town or village (<10 000 habitants)	a first-line clinic	4 – 6	No				No	No				Yes	0					Yes	No	No	No	No	No	No	Yes	No	No	Yes	No					Yes	No	No	No	No	No	Yes	No	Yes
2554782815		Female	>15	In a veterinary clinic with more than 4 veterinarians	Never		A city (10 000 – 50 000 habitants)	a first-line clinic	4 – 6	No				No	No				Yes	10					Yes	Yes	No	No																					Yes
2554759224		Male	>15	In a veterinary clinic with 2 - 4 veterinarians	Never		A large city (50 001 – 100 000 habitants)	a first-line clinic	4 – 6	Yes	No	Yes	Yes	No	No				Yes	41	No	No	Yes	No	Yes	No	No	No	No	No	No	Yes					Yes	No	No	No									Yes
2554655765		Female	<15	Alone	1 week or 1 day out of 3		A very big city (>100 000 habitants)	a first-line clinic	2 – 3	Yes	No	Yes	Yes	No	Yes	No	Yes	Yes	Yes	10	No	No	No	Yes	No	Yes	No	No	Yes	No	No	No	Yes	No	No	No	Yes	No	No	No	No	Yes	No	No	No	No	Yes	No	Yes
2554121631		Female	>15	Alone	Never		A large city (50 001 – 100 000 habitants)	a first-line clinic	0 – 1	No				No	Yes	No	Yes	No	Yes	10					No	Yes	No	No	No	No	No	Yes	No	No	Yes	No					No	Yes	No	No					Yes
2553564252		Female	>15	Alone	2 weeks or 2 days out of 3		A city (10 000 – 50 000 habitants)	a first-line clinic	0 – 1	Yes	No	No	Yes	No	No				Yes	10	No	No	Yes	No	No	Yes	No	No																	Yes	No	No	No	Yes
2553099721		Male	<15	Alone	Never		A large city (50 001 – 100 000 habitants)	a first-line clinic	2 – 3	No				No	No				Yes	41					Yes	No	No	No																					Yes
2551811829		Female	>15	Alone	Never		A small town or village (<10 000 habitants)	a first-line clinic	2 – 3	Yes	No	No	Yes	No	No				Yes	0					Yes	No	No	No									Yes	No	No	No									Yes
2551581950		Female	<15	In a veterinary clinic with more than 4 veterinarians	Never		A very big city (>100 000 habitants)	a referral center	7 – 9	Yes	No	Yes	Yes	No	Yes	No	No	Yes	Yes	41					No	Yes	No	No	No	No	No	Yes	No	No	Yes	No	Yes	No	No	No									Yes
2551474051		Female	>15	In a veterinary clinic with 2 - 4 veterinarians	Never		A large city (50 001 – 100 000 habitants)	a first-line clinic	0 – 1	Yes	No	No	Yes	No	No				Yes	80					Yes	No	No	No																					Yes
2551318539		Male	<15	In a veterinary clinic with more than 4 veterinarians	Other (please specify)	1 day every 5	A city (10 000 – 50 000 habitants)	a referral center	10 and more	No				No	No				Yes	10					No	Yes	No	No	No	No	Yes	Yes					Yes	No	No	No									Yes
2551027973		Male	>15	In a veterinary clinic with more than 4 veterinarians	Never		A large city (50 001 – 100 000 habitants)	a referral center	10 and more	No				No	No				Yes	10	No	No	Yes	Yes	No	Yes	No	No									Yes	No	No	No									Yes
2551012403		Male	>15	In a veterinary clinic with more than 4 veterinarians	Other (please specify)	1 in every 5 weekdays and weekends.	A city (10 000 – 50 000 habitants)	a first-line clinic	7 – 9	Yes	No	No	Yes	No	No				Yes	0	Yes	No	No	No	Yes	No	No	No																					Yes
2551005865		Male	>15	In a veterinary clinic with 2 - 4 veterinarians	100 % of the time		A small town or village (<10 000 habitants)	a first-line clinic	2 – 3	No				No	No				Yes	0					Yes	Yes	No	No	No	No	Yes	No	No	No	No	Yes									No	Yes	Yes	Yes	Yes
2550574716		Male	>15	Alone	Never		A very big city (>100 000 habitants)	a first-line clinic	4 – 6	No				No	No				Yes	0					Yes	Yes	No	No	No	No	Yes	Yes					Yes	Yes	Yes	Yes									Yes
2549978335		Female	>15	In a veterinary clinic with 2 - 4 veterinarians	1 week or 1 day out of 3		A small town or village (<10 000 habitants)	a first-line clinic	0 – 1	Yes	Yes	Yes	Yes	No	Yes	No	No	No	Yes	0					Yes	Yes	No	No	No	No	Yes	Yes					Yes	Yes	Yes	Yes									Yes
2549831940		Female	<15	In a veterinary clinic with 2 - 4 veterinarians	Never		A city (10 000 – 50 000 habitants)	a first-line clinic	2 – 3	Yes	No	Yes	No	Yes	No				Yes	0					Yes	No	No	No									Yes	No	No	No									Yes
2549696814		Female	>15	In a veterinary clinic with 2 - 4 veterinarians	Never		A very big city (>100 000 habitants)	a first-line clinic	2 – 3	Yes	Yes	No	No	No	No				Yes	0					Yes	No	No	No													Yes	No	No	No					Yes
2549674686		Female	<15	In a veterinary clinic with more than 4 veterinarians	Other (please specify)	One night every two weeks, share on call with other clinics in town	A large city (50 001 – 100 000 habitants)	a first-line clinic	4 – 6	No				No	No				Yes	41					Yes	No	No	No																	Yes	No	No	No	Yes
2549671440		Female	<15	In a veterinary clinic with more than 4 veterinarians	1 week or 1 day out of 3		A city (10 000 – 50 000 habitants)	a first-line clinic	2 – 3	No				No	No				Yes	0					Yes	No	No	No																	Yes	No	No	No	Yes
2549616804		Male	>15	In a veterinary clinic with 2 - 4 veterinarians	1 week or 1 day out of 3		A large city (50 001 – 100 000 habitants)	a first-line clinic	2 – 3	Yes	Yes	No	No	No	Yes	No	Yes	No	Yes	0	Yes	No	No	No	Yes	No	No	No													Yes	No	No	No					Yes
2549585530		Female	<15	Alone	Never		A very big city (>100 000 habitants)	a referral center	2 – 3	Yes	No	Yes	No	No	No				Yes	10					Yes	No	No	No									Yes	No	No	No									Yes
2549394647		Female	>15	In a veterinary clinic with 2 - 4 veterinarians	Never		A very big city (>100 000 habitants)	a first-line clinic	4 – 6	Yes	No	Yes	No	No	No				Yes	0	No	No	Yes	No	No	Yes	No	No	No	No	No	Yes					No	No	Yes	Yes									Yes
2549242030		Female	>15	In a veterinary clinic with 2 - 4 veterinarians	100 % of the time		A city (10 000 – 50 000 habitants)	a first-line clinic	4 – 6	Yes	No	Yes	No	No	No				Yes	41					No	Yes	No	No	No	No	Yes	Yes					Yes	No	No	No									Yes
2549153620		Female	>15	In a veterinary clinic with more than 4 veterinarians	Other (please specify)	One week in four	A very big city (>100 000 habitants)	a referral center	10 and more	No				No	Yes	No	No	Yes	Yes	10					Yes	Yes	Yes	Yes																	Yes	Yes	Yes	No	Yes
2549124394		Female	<15	In a veterinary clinic with 2 - 4 veterinarians	Never		A very big city (>100 000 habitants)	a first-line clinic	4 – 6	Yes	Yes	Yes	Yes	No	No				Yes	10					No	Yes	No	Yes					No	No	Yes	No	Yes	No	No	No									Yes
2549032651		Female	<15	In a veterinary clinic with 2 - 4 veterinarians	Never		A small town or village (<10 000 habitants)	a first-line clinic	2 – 3	Yes	No	Yes	Yes	No	No				Yes	10					Yes	No	No	No									Yes	No	No	No									Yes
2548962705		Female	<15	In a veterinary clinic with more than 4 veterinarians	Never		A large city (50 001 – 100 000 habitants)	a first-line clinic	2 – 3	No				No	Yes	No	No	Yes	Yes	10					Yes	No	No	No	No	No	Yes	No	No	No	Yes	No					Yes	No	No	No					Yes
2548935745		Male	<15	In a veterinary clinic with more than 4 veterinarians	Never		A city (10 000 – 50 000 habitants)	a referral center	4 – 6	No				No	No				No	61	No	No	Yes	No	No	Yes	No	No	No	No	No	Yes									No	Yes	No	No	No	No	Yes	Yes	Yes
2548860002		Male	>15	In a veterinary clinic with 2 - 4 veterinarians	100 % of the time		A large city (50 001 – 100 000 habitants)	a first-line clinic	2 – 3	No				Yes	Yes	No	No	Yes	No	10					No	Yes	No	Yes	No	No	Yes	No																	Yes
2548850183		Female	<15	In a veterinary clinic with more than 4 veterinarians	Never		A very big city (>100 000 habitants)	a first-line clinic	2 – 3	No				No	No				Yes	41																													Yes
2548747658		Male	>15	In a veterinary clinic with 2 - 4 veterinarians	Never		A city (10 000 – 50 000 habitants)	a first-line clinic	2 – 3	Yes	No	Yes	No	No	Yes	No	Yes	No	Yes	0					No	Yes	Yes	No					No	No	No	Yes	Yes	No	No	No									No
2548747548		Male	>15	In a veterinary clinic with 2 - 4 veterinarians	Never		A city (10 000 – 50 000 habitants)	a first-line clinic	2 – 3
2548645544		Female	<15	In a veterinary clinic with 2 - 4 veterinarians	Never		A very big city (>100 000 habitants)	a first-line clinic	0 – 1	Yes	Yes	No	Yes	No	No				Yes	0					Yes	No	No	No																	Yes	No	No	No	Yes
2548597488		Female	<15	In a veterinary clinic with 2 - 4 veterinarians	Never		A large city (50 001 – 100 000 habitants)	a first-line clinic	2 – 3	Yes	No	No	Yes	No	No				Yes	10					No	Yes	No	Yes	No	No	Yes	No					Yes	No	No	No									Yes
2548594793		Male	>15	In a veterinary clinic with 2 - 4 veterinarians	Other (please specify)	50%	A small town or village (<10 000 habitants)	a first-line clinic	2 – 3	Yes	No	Yes	No	No	No				Yes	0					Yes	No	No	No													No	Yes	No	No					Yes
2548583173		Female	>15	In a veterinary clinic with more than 4 veterinarians	Other (please specify)	About 50% of the time, mostly as backup for a surgery resident	A very big city (>100 000 habitants)	a referral center	10 and more	No				No	No				Yes	0					No	Yes	No	Yes					No	No	Yes	No													Yes
2548574835		Female	<15	In a veterinary clinic with more than 4 veterinarians	Other (please specify)	1 week out of 6	A very big city (>100 000 habitants)	a referral center	10 and more	No				No	Yes	No	No	Yes	Yes	0					Yes	Yes	No	Yes	No	No	Yes	No					Yes	Yes	Yes	Yes									Yes
2548503643		Female	<15	Alone	1 week or 1 day out of 3		A large city (50 001 – 100 000 habitants)	a first-line clinic	4 – 6	No				No	Yes	No	Yes	No	Yes	0	No	No	Yes	No	No	Yes	No	No					No	No	No	Yes					No	Yes	No	No	No	No	Yes	Yes	Yes
2548458058		Male	>15	In a veterinary clinic with 2 - 4 veterinarians	100 % of the time		A very big city (>100 000 habitants)	a first-line clinic	2 – 3	Yes	No	No	Yes	No	No				No	41	No	No	Yes	No	Yes	No	No	No	No	No	No	Yes					No	No	Yes	Yes	Yes	No	No	No					Yes
2548393579		Male	>15	In a veterinary clinic with 2 - 4 veterinarians	Other (please specify)	one week out of 6	A city (10 000 – 50 000 habitants)	a first-line clinic	4 – 6	Yes	No	Yes	Yes	No	No				Yes	10					Yes	No	No	No									Yes	No	No	No									Yes
2548337249		Male	<15	In a veterinary clinic with 2 - 4 veterinarians	1 week or 1 day out of 3		A very big city (>100 000 habitants)	a first-line clinic	2 – 3	Yes	No	No	No	No	Yes	No	No	Yes	Yes	10	No	No	Yes	No	No	Yes	No	Yes																	Yes	Yes	Yes	Yes	Yes
2548267979		Female	<15	In a veterinary clinic with 2 - 4 veterinarians	Never		A city (10 000 – 50 000 habitants)	a first-line clinic	4 – 6	Yes	No	Yes	No	No	Yes	No	Yes	Yes	Yes	41	No	No	Yes	No	Yes	No	No	No													Yes	No	No	No					Yes
2548265367		Female	<15	In a veterinary clinic with more than 4 veterinarians	Other (please specify)	Our clinic is in a rotation with 5 other hospitals. Therefore, on call every 6 weeks	A city (10 000 – 50 000 habitants)	a first-line clinic	4 – 6	Yes	Yes	Yes	Yes	No	No				Yes	61					No	Yes	No	No																					Yes
2547033043		Male	>15	In a veterinary clinic with 2 - 4 veterinarians	100 % of the time		A small town or village (<10 000 habitants)	a first-line clinic	2 – 3	Yes	Yes	Yes	Yes	No	Yes	No	Yes	No	Yes	41					No	Yes	No	No	No	No	No	Yes	No	No	Yes	No	No	No	No	Yes	No	Yes	No	No	No	No	Yes	No	Yes
2546425095		Female	<15	In a veterinary clinic with 2 - 4 veterinarians	Other (please specify)	Every other weekenight and every 4th weekend.	A city (10 000 – 50 000 habitants)	a first-line clinic	4 – 6	Yes	Yes	No	No	No	No				Yes	0	No	No	Yes	No	No	Yes	No	Yes																	Yes	No	No	No	Yes
2543923923		Male	>15	In a veterinary clinic with 2 - 4 veterinarians	1 week or 1 day out of 3		A very big city (>100 000 habitants)	a first-line clinic	2 – 3	No				No	No				Yes	41					Yes	No	No	No									Yes	No	No	No									Yes
2534518293		Female	>15	In a veterinary clinic with 2 - 4 veterinarians	1 week or 1 day out of 3		A city (10 000 – 50 000 habitants)	a first-line clinic	0 – 1	Yes	Yes	Yes	Yes	No	No				Yes	41					Yes	No	No	No	No	No	Yes	No													Yes	No	No	No	Yes
2533385088		Female	<15	In a veterinary clinic with 2 - 4 veterinarians	Other (please specify)	1 week out of 2	A small town or village (<10 000 habitants)	a first-line clinic	4 – 6	No				No	No				Yes	10					Yes	No	No	No													Yes	No	No	No					Yes
2532873173		Male	>15	In a veterinary clinic with more than 4 veterinarians	Other (please specify)	Shared equally by 7 veterinarians. One veterinarian on call at a time evenings and weekends.	A small town or village (<10 000 habitants)	a first-line clinic	4 – 6	No				No	No				Yes	0	No	No	Yes	No	No	Yes	No	No					No	No	No	Yes	Yes	No	No	No									Yes
2531790597		Female	<15	In a veterinary clinic with 2 - 4 veterinarians	Never		A very big city (>100 000 habitants)	a first-line clinic	2 – 3	Yes	No	Yes	Yes	No	No				Yes	10					No	Yes	No	Yes					No	No	Yes	No					Yes	No	No	No					Yes
2531481607		Female	<15	In a veterinary clinic with 2 - 4 veterinarians	Other (please specify)	Occasionally for breeders	A small town or village (<10 000 habitants)	a first-line clinic	2 – 3	Yes	No	Yes	Yes	No	No				Yes	10					Yes	No	No	No																					Yes
2530983672		Female	<15	Alone	100 % of the time		A small town or village (<10 000 habitants)	a first-line clinic	0 – 1
2529472331		Female	<15	In a veterinary clinic with 2 - 4 veterinarians	100 % of the time		A small town or village (<10 000 habitants)	a first-line clinic	2 – 3	Yes	No	Yes	Yes	No	Yes	No	Yes	Yes	Yes	10					Yes	No	No	No					No	No	Yes	Yes					Yes	No	No	No					Yes
2529423989		Male	>15	In a veterinary clinic with more than 4 veterinarians	Never		A very big city (>100 000 habitants)	a referral center	7 – 9	No				No	No				Yes	10	No	No	Yes	No	No	Yes	No	Yes					No	No	Yes	No	Yes	No	No	No									Yes
2529418844		Female	>15	In a veterinary clinic with 2 - 4 veterinarians	Never		A small town or village (<10 000 habitants)	a first-line clinic	2 – 3	Yes	Yes	Yes	Yes	No	No				Yes	10					Yes	No	No	No													Yes	No	No	No					Yes
2529108573		Female	>15	Alone	100 % of the time		A very big city (>100 000 habitants)	a first-line clinic	2 – 3	Yes	Yes	Yes	Yes	No	No				Yes	10	No	No	Yes	No	Yes	No	No	No																	Yes	No	No	No	Yes
2528972125		Female	<15	In a veterinary clinic with 2 - 4 veterinarians	Never		A small town or village (<10 000 habitants)	a first-line clinic	2 – 3	Yes	No	Yes	Yes	No	Yes	No	Yes	Yes	Yes	10					No	Yes	Yes	Yes													No	Yes	Yes						Yes
2528796468		Male	>15	In a veterinary clinic with 2 - 4 veterinarians	Never		A very big city (>100 000 habitants)	a first-line clinic	10 and more	Yes	No	Yes	No	No	No				Yes	0	No	Yes	No	No																					No	Yes	No	No	Yes
2528783535		Female	>15	In a veterinary clinic with 2 - 4 veterinarians	Never		A very big city (>100 000 habitants)	a first-line clinic	2 – 3	Yes	No	No	Yes	No	Yes	No	No	Yes	Yes	80					Yes	Yes	No	No	No	No	Yes	Yes					Yes	No	No	No					Yes	No	No	No	Yes
2528523180		Male	<15	In a veterinary clinic with 2 - 4 veterinarians	100 % of the time		A small town or village (<10 000 habitants)	a first-line clinic	2 – 3	Yes	No	Yes	No	No	Yes	No	Yes	No	Yes	0					Yes	No	No	No									Yes	No	No	No									Yes
2528515976		Male	>15	Alone	100 % of the time		A small town or village (<10 000 habitants)	a first-line clinic	0 – 1	No				Yes	Yes	No	No	Yes	No	0					Yes	No	No	No									Yes	No	No	No									Yes
2528503690		Male	>15	Alone	Never		A very big city (>100 000 habitants)	a first-line clinic	0 – 1	Yes	No	No	Yes	No	No				Yes	10					Yes	Yes	Yes	Yes													Yes	Yes	Yes	Yes					Yes
2528468268		Female	>15	Alone	Never		A large city (50 001 – 100 000 habitants)	a first-line clinic	0 – 1	No				No	No				Yes	0	No	No	No	Yes					No	No	Yes	No					No	No	No	Yes	No	Yes	Yes	No					Yes
2528295518		Female	<15	In a veterinary clinic with 2 - 4 veterinarians	Other (please specify)	2 days per month	A city (10 000 – 50 000 habitants)	a first-line clinic	4 – 6	Yes	No	Yes	No	No	No				Yes	10					No	Yes	No	No	No	No	Yes	No	No	No	No	Yes													Yes
2527370367		Male	>15	In a veterinary clinic with 2 - 4 veterinarians	Other (please specify)	1 out of 4	A small town or village (<10 000 habitants)	a first-line clinic	2 – 3	Yes	No	Yes	No	No	Yes	No	Yes	No	Yes	0					Yes	No	No	No													No	Yes	No	No	No	No	Yes	Yes	Yes
2527318478		Female	>15	In a veterinary clinic with 2 - 4 veterinarians	2 weeks or 2 days out of 3		A small town or village (<10 000 habitants)	a first-line clinic	0 – 1	No				No	No						No	No	Yes	No	No	Yes	No	Yes																	Yes	No	No	No	Yes
2527033725		Female	<15	In a veterinary clinic with 2 - 4 veterinarians	Never		A very big city (>100 000 habitants)	a first-line clinic	2 – 3	Yes	No	Yes	No	No	No				Yes	41					Yes	No	No	No													Yes	No	No	No					Yes
2527004707		Male	>15	Alone	Never		A very big city (>100 000 habitants)	a referral center	2 – 3	No				No	No				Yes	10					No	Yes	No	Yes	No	No	Yes	No													Yes	No	No	No	Yes
2527001844		Male	>15	Alone	Never		A very big city (>100 000 habitants)	a first-line clinic	2 – 3	Yes	No	No	Yes	No	No				No	10					Yes	No	No	No																	Yes	No	No	No	Yes
2526966226		Female	<15	In a veterinary clinic with 2 - 4 veterinarians	Never		A large city (50 001 – 100 000 habitants)	a first-line clinic	2 – 3	Yes	No	No	Yes	No	No				Yes	10					Yes	No	No	No									Yes	No	No	No									Yes
2526900684		Female	>15	In a veterinary clinic with 2 - 4 veterinarians	Never		A very big city (>100 000 habitants)	a first-line clinic	2 – 3	Yes	Yes	No	No	No	No				Yes	0					Yes	No	No	No																	Yes	No	No	No	Yes
2526879602		Female	<15	Alone	Never		A city (10 000 – 50 000 habitants)	a first-line clinic	2 – 3	No				No	No				Yes	0					Yes	No	No	No													Yes	No	No	No					Yes
2526801372		Female	>15	Alone	Never		A very big city (>100 000 habitants)	a first-line clinic	2 – 3	No				No	No				Yes	41					No	Yes	No	Yes	No	No	Yes	No									No	Yes	Yes	No	No	No	No	Yes	Yes
2526735866		Male	<15	In a veterinary clinic with 2 - 4 veterinarians	Never		A very big city (>100 000 habitants)	a first-line clinic	4 – 6	No				No	No				Yes	41					Yes	No	No	No									Yes	No	No	No									Yes
2526657173		Female	<15	Alone	Never		A large city (50 001 – 100 000 habitants)	a first-line clinic	2 – 3	Yes	No	Yes	Yes	No	No				Yes	0					Yes	No	No	No									Yes	No	No	No									Yes
2526615909		Female	>15	In a veterinary clinic with 2 - 4 veterinarians	Never		A very big city (>100 000 habitants)	a first-line clinic	2 – 3	No				No	Yes	No	No	Yes	Yes	41					Yes	No	No	No									Yes	No	No	No									Yes
2526576739		Female	<15	In a veterinary clinic with 2 - 4 veterinarians	Other (please specify)	one day/week and one weekend/month, shared on-call with 2 neighbouring practices	A small town or village (<10 000 habitants)	a first-line clinic	0 – 1	Yes	No	No	No	No	No				Yes	0					Yes	No	No	No																					Yes
2526428184		Female	>15	Alone	Never		A very big city (>100 000 habitants)	a first-line clinic	2 – 3	Yes	No	Yes	No	No	No				Yes	0					Yes	No	No	No													No	Yes	No	No					Yes
2526395667		Female	>15	In a veterinary clinic with 2 - 4 veterinarians	Never		A large city (50 001 – 100 000 habitants)	a first-line clinic	2 – 3	No				No	No				Yes	10	No	No	Yes	Yes	No	Yes	No	No									Yes	No	No	No									No
2526294025		Female	>15	Alone	100 % of the time		A small town or village (<10 000 habitants)	a first-line clinic	2 – 3	Yes	No	Yes	Yes		Yes	No	Yes	Yes	Yes	10					Yes	No	No	No									No	No	No	No	No	Yes	No	No	No	No	Yes	Yes	Yes
2526279841		Male	>15	Alone	100 % of the time		A small town or village (<10 000 habitants)	a first-line clinic	2 – 3	Yes	No	Yes	No	No	No				Yes	10	No	No	Yes	No	Yes	Yes	No	Yes									Yes	Yes	Yes	Yes									Yes
2526199539		Male	<15	In a veterinary clinic with 2 - 4 veterinarians	Never		A small town or village (<10 000 habitants)	a first-line clinic	2 – 3	Yes	No	Yes	Yes	No	No				Yes	41					No	No	No	Yes	No	No	Yes	No					Yes	No	No	No									Yes
2526175546		Female	>15	In a veterinary clinic with 2 - 4 veterinarians	2 weeks or 2 days out of 3		A city (10 000 – 50 000 habitants)	a first-line clinic	2 – 3	Yes	No	Yes	No	No	No				Yes	41					Yes	No	No	No									Yes	No	No	No									Yes
2526145938		Female	<15	In a veterinary clinic with 2 - 4 veterinarians	100 % of the time		A small town or village (<10 000 habitants)	a first-line clinic	2 – 3	Yes	No	Yes	No	No	Yes	No	Yes	No	Yes	41					Yes	No	No	No													Yes	No	No	No					Yes
2526134667		Female	<15	In a veterinary clinic with 2 - 4 veterinarians	Other (please specify)	Every Monday and every 3rd weekend (Friday - Sunday)	A large city (50 001 – 100 000 habitants)	a first-line clinic	2 – 3	Yes	Yes	Yes	Yes	No	No				Yes	10					Yes	No	No	No													Yes	No	No	No					Yes
2526126027		Male	>15	In a veterinary clinic with 2 - 4 veterinarians	Never		A large city (50 001 – 100 000 habitants)	a first-line clinic	2 – 3	Yes	Yes	No	Yes	No	Yes	Yes	No	Yes	Yes	41					Yes	No	No	No									Yes	No	No	No									Yes
2526122676		Female	<15	In a veterinary clinic with 2 - 4 veterinarians	Other (please specify)	1 week out of 2	A small town or village (<10 000 habitants)	a first-line clinic	2 – 3	Yes	No	No	Yes	No	Yes	Yes	No	No	Yes	0					Yes	No	No	No																					Yes
2526102099		Male	>15	In a veterinary clinic with 2 - 4 veterinarians	Never		A city (10 000 – 50 000 habitants)	a first-line clinic	2 – 3	Yes	No	Yes	Yes	No	Yes	No	Yes	Yes	Yes	10	No	No	Yes	No	No	Yes	No	Yes									No	No	Yes	No	No	Yes	No	No	No	No	No	Yes	Yes
2526100699		Female	>15	In a veterinary clinic with 2 - 4 veterinarians	Other (please specify)	75%	A small town or village (<10 000 habitants)	a first-line clinic	2 – 3	Yes	Yes	Yes	Yes	No	No				Yes	0	No	No	Yes	No	No	Yes	No	No	No	No	No	Yes													Yes	No	No	No	Yes
2526093912		Male	<15	In a veterinary clinic with 2 - 4 veterinarians	1 week or 1 day out of 3		A small town or village (<10 000 habitants)	a first-line clinic	4 – 6	No				No	Yes	No	Yes	No	Yes	0					Yes	No	No	No									Yes	No	No	No									Yes
2526059847		Female	>15	Alone	100 % of the time		A small town or village (<10 000 habitants)	a first-line clinic	0 – 1	Yes	No	Yes	No	No	No				Yes	0	No	No	Yes	No	No	Yes	No	No	No	No	No	Yes					Yes	No	No	No									Yes
2526004707		Female	<15	In a veterinary clinic with 2 - 4 veterinarians	Other (please specify)	Every 3rd weekend	A large city (50 001 – 100 000 habitants)	a first-line clinic	2 – 3	Yes	No	No	Yes	No	No				Yes	41					Yes	No	No	No													Yes	No	No	No					Yes
2525983892		Male	>15	Alone	Never		A very big city (>100 000 habitants)	a first-line clinic	0 – 1	No				No	No				Yes	0					Yes	No	No	No													Yes	No	No	No					Yes
2525977846		Male	>15	Alone	100 % of the time		A small town or village (<10 000 habitants)	a first-line clinic	0 – 1	Yes	No	No	Yes	No	No				Yes	0					Yes	No	No	No													Yes	No	No	No					Yes
2525950287		Female	>15	In a veterinary clinic with 2 - 4 veterinarians	Never		A city (10 000 – 50 000 habitants)	a first-line clinic	2 – 3	Yes	Yes	Yes	Yes	No	No				Yes	41					Yes	No	No	No																	Yes	No	No	No	Yes
2525940730		Male	>15	Alone	Never		A small town or village (<10 000 habitants)	a first-line clinic	2 – 3	No				No	No				Yes	0	No	No	Yes	No	No	Yes	No	Yes									Yes	No	No	No									Yes
2525927928		Female	>15	In a veterinary clinic with 2 - 4 veterinarians	Other (please specify)	1 day per week, 1 weekend of 4	A small town or village (<10 000 habitants)	a first-line clinic	2 – 3	No				No	No				Yes	41					No	Yes	No	Yes	No	No	Yes	No									Yes	No	No	No					Yes
2525904771		Female	>15	In a veterinary clinic with 2 - 4 veterinarians	Never		A small town or village (<10 000 habitants)	a first-line clinic	2 – 3
2525799113		Male	>15	In a veterinary clinic with 2 - 4 veterinarians	Never		A very big city (>100 000 habitants)	a first-line clinic	0 – 1	Yes	No	Yes	No	No	No				Yes	41	Yes	No	No	No	Yes	No	No	No									Yes	No	No	No									Yes
2525768783		Male	<15	Alone	Never		A very big city (>100 000 habitants)	a first-line clinic	2 – 3	Yes	No	No	Yes	No	Yes	No	No	Yes	Yes	61					Yes	No	No	No													Yes	No	No	No					Yes
2525687817		Female	>15	In a veterinary clinic with more than 4 veterinarians	Never		A small town or village (<10 000 habitants)	a first-line clinic	2 – 3	Yes	No	Yes	No	No	Yes	No	Yes	No	Yes	10	No	No	Yes	No	No	Yes	No	No									No	No	Yes	No	No	Yes	No	Yes					Yes
2525661107		Male	>15	In a veterinary clinic with 2 - 4 veterinarians	Never		A very big city (>100 000 habitants)	a first-line clinic	0 – 1	No				No	No				Yes	0					Yes	No	No	No									Yes	No	No	No									Yes
2525657298		Male	<15	In a veterinary clinic with 2 - 4 veterinarians	Never		A large city (50 001 – 100 000 habitants)	a first-line clinic	4 – 6	Yes	No	Yes	No	No	No				Yes	10					Yes	No	No	No													Yes	No	No	No					Yes
2525602232		Male	<15	In a veterinary clinic with 2 - 4 veterinarians	Never		A very big city (>100 000 habitants)	a first-line clinic	0 – 1	No				No	No				Yes	41					No	Yes	No	Yes	No	No	Yes	No					Yes	No	No	No									Yes
2475961643		Male	<15	In a veterinary clinic with more than 4 veterinarians	Never		A very big city (>100 000 habitants)	a referral center	7 – 9	No				No	Yes	No	No	Yes	Yes	10					No	Yes	No	Yes					No	No	Yes	No									Yes	No	No	No	Yes
[truncated: 92 more columns]
