# Supplementary material for: Management of veterinary anaesthesia and analgesia in small animals: A survey of English-speaking practitioners in Canada
Source: PLoS One. 2021 Sep 28;16(9):e0257448. doi: 10.1371/journal.pone.0257448 (PMC8478190; doi:10.1371/journal.pone.0257448)
Supplement: S2 File — (XLSX) [file pone.0257448.s003.xlsx]

## Sheet: Feuil1
ID		You are:	When did you obtain your veterinary degree (DVM)?	You practice:	What is your on-call schedule?	What is your on-call schedule? - Other (please specify)	Do you practice in:	You practice in	<strong>On average, on a daily basis</strong>, how many patients are anaesthetized in your practice?	<strong>How</strong> do you generally plan your <strong>premedication</strong>?	Which of the following <strong>drugs</strong> are part of your premedication? (Please check ally that apply). Please do not check unless certain to possess the selected drug. - Acepromazine (Atravet®, Acevet™, etc.) - Frequency (%) of use in routine surgeries	Which of the following <strong>drugs</strong> are part of your premedication? (Please check ally that apply). Please do not check unless certain to possess the selected drug. - Acepromazine (Atravet®, Acevet™, etc.) - Used for non-elective surgery	Which of the following <strong>drugs</strong> are part of your premedication? (Please check ally that apply). Please do not check unless certain to possess the selected drug. - Diazepam (Valium™) (if available) - Frequency (%) of use in routine surgeries	Which of the following <strong>drugs</strong> are part of your premedication? (Please check ally that apply). Please do not check unless certain to possess the selected drug. - Diazepam (Valium™) (if available) - Used for non-elective surgery	Which of the following <strong>drugs</strong> are part of your premedication? (Please check ally that apply). Please do not check unless certain to possess the selected drug. - Midazolam (Versed®) (if available) - Frequency (%) of use in routine surgeries	Which of the following <strong>drugs</strong> are part of your premedication? (Please check ally that apply). Please do not check unless certain to possess the selected drug. - Midazolam (Versed®) (if available) - Used for non-elective surgery	Which of the following <strong>drugs</strong> are part of your premedication? (Please check ally that apply). Please do not check unless certain to possess the selected drug. - Glycopyrrolate (if available) / atropine - Frequency (%) of use in routine surgeries	Which of the following <strong>drugs</strong> are part of your premedication? (Please check ally that apply). Please do not check unless certain to possess the selected drug. - Glycopyrrolate (if available) / atropine - Used for non-elective surgery	Which of the following <strong>drugs</strong> are part of your premedication? (Please check ally that apply). Please do not check unless certain to possess the selected drug. - Dexmedetomidine (Dexdomitor™) - Frequency (%) of use in routine surgeries	Which of the following <strong>drugs</strong> are part of your premedication? (Please check ally that apply). Please do not check unless certain to possess the selected drug. - Dexmedetomidine (Dexdomitor™) - Used for non-elective surgery	Which of the following <strong>drugs</strong> are part of your premedication? (Please check ally that apply). Please do not check unless certain to possess the selected drug. - Medetomidine (Domitor®, Cepetor™) - Frequency (%) of use in routine surgeries	Which of the following <strong>drugs</strong> are part of your premedication? (Please check ally that apply). Please do not check unless certain to possess the selected drug. - Medetomidine (Domitor®, Cepetor™) - Used for non-elective surgery	Which of the following <strong>drugs</strong> are part of your premedication? (Please check ally that apply). Please do not check unless certain to possess the selected drug. - Xylazine (Rompun®, AnaSed®, etc.) - Frequency (%) of use in routine surgeries	Which of the following <strong>drugs</strong> are part of your premedication? (Please check ally that apply). Please do not check unless certain to possess the selected drug. - Xylazine (Rompun®, AnaSed®, etc.) - Used for non-elective surgery	Which of the following <strong>drugs</strong> are part of your premedication? (Please check ally that apply). Please do not check unless certain to possess the selected drug. - Morphine (if available) - Frequency (%) of use in routine surgeries	Which of the following <strong>drugs</strong> are part of your premedication? (Please check ally that apply). Please do not check unless certain to possess the selected drug. - Morphine (if available) - Used for non-elective surgery	Which of the following <strong>drugs</strong> are part of your premedication? (Please check ally that apply). Please do not check unless certain to possess the selected drug. - Hydromorphone (if available) - Frequency (%) of use in routine surgeries	Which of the following <strong>drugs</strong> are part of your premedication? (Please check ally that apply). Please do not check unless certain to possess the selected drug. - Hydromorphone (if available) - Used for non-elective surgery	Which of the following <strong>drugs</strong> are part of your premedication? (Please check ally that apply). Please do not check unless certain to possess the selected drug. - Butorphanol - Frequency (%) of use in routine surgeries	Which of the following <strong>drugs</strong> are part of your premedication? (Please check ally that apply). Please do not check unless certain to possess the selected drug. - Butorphanol - Used for non-elective surgery	Which of the following <strong>drugs</strong> are part of your premedication? (Please check ally that apply). Please do not check unless certain to possess the selected drug. - Buprenorphine - Frequency (%) of use in routine surgeries	Which of the following <strong>drugs</strong> are part of your premedication? (Please check ally that apply). Please do not check unless certain to possess the selected drug. - Buprenorphine - Used for non-elective surgery	Which of the following <strong>drugs</strong> are part of your premedication? (Please check ally that apply). Please do not check unless certain to possess the selected drug. - Fentanyl (patch or injectable) - Frequency (%) of use in routine surgeries	Which of the following <strong>drugs</strong> are part of your premedication? (Please check ally that apply). Please do not check unless certain to possess the selected drug. - Fentanyl (patch or injectable) - Used for non-elective surgery	Which of the following <strong>drugs</strong> are part of your premedication? (Please check ally that apply). Please do not check unless certain to possess the selected drug. - NSAID (meloxicam, carprofen, deracoxib, firocoxib, robenacoxib, ketoprofen, tolfenamic acid …) - Frequency (%) of use in routine surgeries	Which of the following <strong>drugs</strong> are part of your premedication? (Please check ally that apply). Please do not check unless certain to possess the selected drug. - NSAID (meloxicam, carprofen, deracoxib, firocoxib, robenacoxib, ketoprofen, tolfenamic acid …) - Used for non-elective surgery	Which of the following <strong>induction agent(s)</strong> do you use? (Please check all that apply). Please do not check unless certain to possess the selected drug - Alfaxalone (Alfaxan®) - Frequency (%) of use in routine surgeries	Which of the following <strong>induction agent(s)</strong> do you use? (Please check all that apply). Please do not check unless certain to possess the selected drug - Alfaxalone (Alfaxan®) - Used for non-elective surgery	Which of the following <strong>induction agent(s)</strong> do you use? (Please check all that apply). Please do not check unless certain to possess the selected drug - Ketamine (Ketaset®, Vetalar™, Ketalean®, etc.) used alone - Frequency (%) of use in routine surgeries	Which of the following <strong>induction agent(s)</strong> do you use? (Please check all that apply). Please do not check unless certain to possess the selected drug - Ketamine (Ketaset®, Vetalar™, Ketalean®, etc.) used alone - Used for non-elective surgery	Which of the following <strong>induction agent(s)</strong> do you use? (Please check all that apply). Please do not check unless certain to possess the selected drug - Ketamine-diazepam (Valium™) - Frequency (%) of use in routine surgeries	Which of the following <strong>induction agent(s)</strong> do you use? (Please check all that apply). Please do not check unless certain to possess the selected drug - Ketamine-diazepam (Valium™) - Used for non-elective surgery	Which of the following <strong>induction agent(s)</strong> do you use? (Please check all that apply). Please do not check unless certain to possess the selected drug - Ketamine-(dex)medetomidine - Frequency (%) of use in routine surgeries	Which of the following <strong>induction agent(s)</strong> do you use? (Please check all that apply). Please do not check unless certain to possess the selected drug - Ketamine-(dex)medetomidine - Used for non-elective surgery	Which of the following <strong>induction agent(s)</strong> do you use? (Please check all that apply). Please do not check unless certain to possess the selected drug - Propofol (Rapinovet®, etc.) - Frequency (%) of use in routine surgeries	Which of the following <strong>induction agent(s)</strong> do you use? (Please check all that apply). Please do not check unless certain to possess the selected drug - Propofol (Rapinovet®, etc.) - Used for non-elective surgery	Which of the following <strong>induction agent(s)</strong> do you use? (Please check all that apply). Please do not check unless certain to possess the selected drug - Thiopental (Thiotal®, etc.) - Frequency (%) of use in routine surgeries	Which of the following <strong>induction agent(s)</strong> do you use? (Please check all that apply). Please do not check unless certain to possess the selected drug - Thiopental (Thiotal®, etc.) - Used for non-elective surgery	Do you use <strong>injectable anaesthesia</strong> for maintenance of anaesthesia?
2591536980		Female	<15	In a veterinary clinic with 2 - 4 veterinarians	Other (please specify)	I m in a rotation with 8 other vets so 1 wk day out of 2 wks and 1 wk end out of 2 months.	A city (10 000 – 50 000 habitants)	a first-line clinic	4 – 6	Specific	81-99%	No	0%		1-20%	Yes	81-99%	No	1-20%	No	0%		0%		0%		81-99%	Yes	1-20%	Yes	1-20%	Yes	0%		81-99%	Yes					1-20%	Yes			81-99%	Yes			Yes
2589535175		Male	<15	In a veterinary clinic with 2 - 4 veterinarians	Never		A very big city (>100 000 habitants)	a first-line clinic	4 – 6	Same	81-99%	Yes	0%	No	0%	No	0%	No	0%	No	81-99%	No	0%	No	0%	No	81-99%	Yes	81-99%	Yes	21-40%	Yes	1-20%	Yes	100%	Yes	61-80%	Yes	0%	No	41-60%	Yes	0%	No	1-20%	Yes	0%	No	No
2588137016		Male	>15	Alone	Never		A city (10 000 – 50 000 habitants)	a first-line clinic	0 – 1	Same									100%	Yes							100%																		100%				Yes
2587315942		Female	<15	In a veterinary clinic with more than 4 veterinarians	Other (please specify)	1 day a week and every 4th weekend	A small town or village (<10 000 habitants)	a first-line clinic	4 – 6	Specific	41-60%	Yes	1-20%	Yes	0%	No	41-60%	Yes	41-60%	Yes	1-20%	No	0%	No	0%	No	1-20%	Yes	41-60%	Yes	0%	No	0%	No	0%	No	1-20%	Yes	0%	No	0%	No	41-60%	Yes	1-20%	Yes	61-80%	Yes	No
2586953619		Female	>15	In a veterinary clinic with more than 4 veterinarians	Never		A very big city (>100 000 habitants)	a first-line clinic	4 – 6
2586951148		Female	<15	In a veterinary clinic with 2 - 4 veterinarians	Never		A large city (50 001 – 100 000 habitants)	a first-line clinic	2 – 3	Specific	81-99%	Yes	1-20%	Yes	0%	No	0%	No	0%	No	0%	No	0%	No	0%	No	100%	Yes	1-20%	No	0%	No	0%	No	0%	No	0%	No	0%	No	1-20%	Yes	0%	No	81-99%	Yes	0%	No	No
2586908695		Female	>15	In a veterinary clinic with 2 - 4 veterinarians	Never		A small town or village (<10 000 habitants)	a first-line clinic	2 – 3
2586783989		Male	>15	Alone	Never		A very big city (>100 000 habitants)	a first-line clinic	0 – 1	Specific	81-99%	Yes	61-80%	Yes	61-80%	Yes	81-99%	Yes	0%	No	1-20%	Yes	0%	No	0%	No	1-20%	Yes	1-20%	Yes	0%	No	0%	No	41-60%	Yes	0%	No	0%	No	61-80%	Yes	0%	No	0%	No	0%	No	No
2586608330		Male	>15	In a veterinary clinic with 2 - 4 veterinarians	100 % of the time		A city (10 000 – 50 000 habitants)	a first-line clinic	4 – 6	Specific	41-60%	Yes	41-60%	Yes			41-60%	Yes	21-40%	Yes							41-60%	Yes	1-20%	Yes	1-20%	Yes	1-20%	Yes	100%	Yes					1-20%	Yes	41-60%	Yes	41-60%	Yes			No
2586570735		Female	>15	In a veterinary clinic with 2 - 4 veterinarians	100 % of the time		A very big city (>100 000 habitants)	a first-line clinic	4 – 6
2586568603		Female	<15	In a veterinary clinic with 2 - 4 veterinarians	100 % of the time		A small town or village (<10 000 habitants)	a first-line clinic	4 – 6	Specific	61-80%	Yes	61-80%	Yes	0%	No	0%	No	41-60%	Yes	0%	No	0%	No	1-20%	Yes	41-60%	Yes	1-20%	Yes	0%	No	1-20%	Yes	1-20%	Yes	0%	No	0%	No	61-80%	Yes	41-60%	Yes	0%	No	0%	No	No
2586505080		Male	<15	In a veterinary clinic with 2 - 4 veterinarians	Never		A large city (50 001 – 100 000 habitants)	a referral center	2 – 3	Specific		Yes		Yes		Yes		Yes		Yes		Yes		Yes		Yes		Yes		Yes		Yes		Yes		Yes		No		Yes		Yes		Yes		Yes		No	Yes
2586447675		Female	<15	In a veterinary clinic with 2 - 4 veterinarians	1 week or 1 day out of 3		A small town or village (<10 000 habitants)	a first-line clinic	2 – 3	Specific	81-99%	Yes	0%	No	81-99%	Yes	1-20%	Yes	21-40%	Yes	0%	No	0%	Yes	81-99%	Yes	81-99%	Yes	81-99%	Yes	81-99%	Yes	1-20%	Yes	81-99%	Yes	1-20%	Yes	0%	No	0%	No	0%	No	0%	No	0%	No	Yes
2586412720		Female	>15	Alone	Never		A small town or village (<10 000 habitants)	a first-line clinic	2 – 3	Specific	41-60%	No	81-99%	Yes	81-99%	Yes	61-80%	Yes	61-80%	Yes	0%	No	0%	No	1-20%	No	1-20%	Yes	21-40%	Yes	21-40%	Yes	1-20%	Yes	81-99%	Yes	0%	No	0%	No	81-99%	Yes	1-20%	Yes	41-60%	Yes	0%	No	No
2586349052		Female	<15	In a veterinary clinic with more than 4 veterinarians	Other (please specify)	for in hospital patients and boarders	A very big city (>100 000 habitants)	a first-line clinic	2 – 3	Specific	61-80%	Yes	1-20%	Yes	1-20%	Yes	0%	No	1-20%	Yes	0%	No	0%	No	0%	No	61-80%	Yes	1-20%	Yes	0%	No	0%	No	0%	No	81-99%	Yes	1-20%	Yes	1-20%	Yes	1-20%	Yes	1-20%	Yes	0%	No	Yes
2586311393		Female	>15	Alone	Never		A very big city (>100 000 habitants)	a first-line clinic	2 – 3	Specific	1-20%	No	1-20%	Yes	81-99%	Yes	1-20%	Yes	81-99%	Yes	0%	No	0%	No	1-20%	No	1-20%	Yes	100%	Yes	0%	No	41-60%	Yes	0%	No	0%	No	100%	Yes	1-20%	No	0%	No	1-20%	Yes	0%	No	No
2586301845		Male	<15	In a veterinary clinic with 2 - 4 veterinarians	Never		A very big city (>100 000 habitants)	a first-line clinic	0 – 1
2580221427		Female	<15	In a veterinary clinic with more than 4 veterinarians	Never		A large city (50 001 – 100 000 habitants)	a first-line clinic	4 – 6	Specific	21-40%	Yes	0%	No	0%	No	21-40%	Yes	41-60%	Yes	0%	No	0%	No	0%	No	41-60%	Yes	21-40%	Yes	0%	No	1-20%	Yes	81-99%	Yes	0%	No	0%	No	0%	No	1-20%	Yes	81-99%	Yes	0%	No	No
2573796693		Male	>15	In a veterinary clinic with 2 - 4 veterinarians	Never		A very big city (>100 000 habitants)	a first-line clinic	0 – 1	Specific	61-80%	Yes	41-60%	Yes		No	81-99%	Yes		No		No	0%	No		Yes	41-60%	Yes	81-99%	Yes	21-40%	Yes	0%	No	41-60%	Yes	0%	Yes	0%	No	81-99%	Yes	0%	No	1-20%	Yes	0%	No	Yes
2572263353		Female	>15	Alone	1 week or 1 day out of 3		A city (10 000 – 50 000 habitants)	a first-line clinic	0 – 1	Premix	100%	No																	100%	No							1-20%	No							61-80%	Yes	1-20%	No	No
2569339102		Male	<15	In a veterinary clinic with 2 - 4 veterinarians	Never		A very big city (>100 000 habitants)	a first-line clinic	2 – 3	Premix	61-80%	Yes	0%	No	0%	No	61-80%	Yes	0%	No	0%	No	0%	No	0%	No	21-40%	Yes	81-99%	Yes	1-20%	Yes	1-20%	Yes	0%	No	1-20%	Yes	0%	No	61-80%	Yes	0%	No	1-20%	Yes	0%	No	No
2566184660		Female	>15	In a veterinary clinic with 2 - 4 veterinarians	Never		A very big city (>100 000 habitants)	a first-line clinic	4 – 6	Premix	100%	Yes	61-80%	Yes	1-20%	Yes	41-60%	Yes	61-80%	No	41-60%	Yes	0%	No	21-40%	No	100%	Yes	100%	Yes	21-40%	No	1-20%	Yes	100%	Yes	0%	No	0%	No	21-40%	No	61-80%	Yes	61-80%	No	0%	No	Yes
2564792048		Female	<15	In a veterinary clinic with more than 4 veterinarians	Never		A very big city (>100 000 habitants)	a referral center	4 – 6	Specific	61-80%		61-80%	Yes	61-80%	Yes											81-99%	Yes			41-60%	Yes					21-40%		0%		21-40%				81-99%	Yes			Yes
2562397550		Female	<15	In a veterinary clinic with 2 - 4 veterinarians	Other (please specify)	Emergency Practice	A large city (50 001 – 100 000 habitants)	a first-line clinic	0 – 1	Specific	0%	Yes	0%	Yes		Yes		No		Yes		Yes		Yes		Yes		Yes		Yes		Yes		Yes		Yes		No		Yes		Yes		No		Yes		No	No
2561415187		Female	<15	In a veterinary clinic with 2 - 4 veterinarians	Never		A very big city (>100 000 habitants)	a first-line clinic	0 – 1	Specific	21-40%	No			21-40%	Yes	41-60%	Yes	1-20%	No							21-40%	Yes	1-20%	Yes	1-20%	Yes									61-80%	No			1-20%	Yes	1-20%	No	Yes
2557179886		Female	<15	In a veterinary clinic with 2 - 4 veterinarians	1 week or 1 day out of 3		A small town or village (<10 000 habitants)	a first-line clinic	4 – 6	Premix	61-80%	Yes							41-60%	Yes							1-20%	Yes	1-20%	Yes															100%	Yes			Yes
2554782815		Female	>15	In a veterinary clinic with more than 4 veterinarians	Never		A city (10 000 – 50 000 habitants)	a first-line clinic	4 – 6	Premix	61-80%	Yes	1-20%	Yes	41-60%	Yes	1-20%	No	1-20%	No	0%	No	0%	No	0%	No	41-60%	Yes	61-80%	Yes	1-20%	No	0%	No	0%	No	0%	No	0%	No	1-20%	No	0%	No	81-99%	Yes	0%	No	No
2554759224		Male	>15	In a veterinary clinic with 2 - 4 veterinarians	Never		A large city (50 001 – 100 000 habitants)	a first-line clinic	4 – 6	Specific	61-80%	Yes	1-20%	Yes	0%		61-80%	Yes	1-20%	Yes	0%	Yes	0%		1-20%	Yes	21-40%	Yes	1-20%	Yes	21-40%	Yes	1-20%	Yes	0%	Yes	41-60%	Yes	0%	No	1-20%	Yes	0%	No	41-60%	Yes	0%	No	No
2554655765		Female	<15	Alone	1 week or 1 day out of 3		A very big city (>100 000 habitants)	a first-line clinic	2 – 3
2554121631		Female	>15	Alone	Never		A large city (50 001 – 100 000 habitants)	a first-line clinic	0 – 1	Premix	100%	No	21-40%	Yes		Yes	100%	Yes		No		No		No		No		No	100%	Yes		No	1-20%	Yes		Yes		No		No	1-20%	Yes		No		No	81-99%	Yes	No
2553564252		Female	>15	Alone	2 weeks or 2 days out of 3		A city (10 000 – 50 000 habitants)	a first-line clinic	0 – 1	Specific	41-60%	No	0%	No	41-60%	Yes	41-60%	Yes	1-20%	No	0%	No	0%	No	1-20%	Yes	1-20%	Yes	81-99%	Yes	1-20%	Yes	1-20%	Yes		No	81-99%	Yes	0%	No	1-20%	Yes	1-20%	No	1-20%	Yes	0%	No	No
2553099721		Male	<15	Alone	Never		A large city (50 001 – 100 000 habitants)	a first-line clinic	2 – 3	Specific	61-80%	No	0%	No	1-20%	Yes	61-80%	Yes	1-20%	No	0%	No	0%	No	0%	No	1-20%	Yes	81-99%	Yes	1-20%	Yes	1-20%	Yes	0%	No	1-20%	Yes	0%	No	61-80%	Yes	1-20%	No	1-20%	Yes	0%	No	No
2551811829		Female	>15	Alone	Never		A small town or village (<10 000 habitants)	a first-line clinic	2 – 3	Specific	1-20%	Yes	0%	Yes	1-20%	Yes	0%	No	0%	No	81-99%	Yes	0%	Yes	1-20%	Yes	81-99%	Yes	1-20%	Yes	41-60%	Yes	0%	Yes	61-80%	Yes	61-80%	Yes	0%	No	61-80%	Yes	0%	No	81-99%	Yes	0%	No	No
2551581950		Female	<15	In a veterinary clinic with more than 4 veterinarians	Never		A very big city (>100 000 habitants)	a referral center	7 – 9	Specific	61-80%		1-20%	Yes	41-60%	Yes	1-20%	Yes	21-40%				0%		1-20%	Yes	41-60%	Yes	21-40%	Yes	41-60%	Yes	0%		0%		1-20%		1-20%		1-20%		1-20%		61-80%	Yes			Yes
2551474051		Female	>15	In a veterinary clinic with 2 - 4 veterinarians	Never		A large city (50 001 – 100 000 habitants)	a first-line clinic	0 – 1	Specific	41-60%		41-60%		41-60%		1-20%		0%		21-40%						61-80%		61-80%				1-20%		81-99%		81-99%	Yes			21-40%	Yes							No
2551318539		Male	<15	In a veterinary clinic with more than 4 veterinarians	Other (please specify)	1 day every 5	A city (10 000 – 50 000 habitants)	a referral center	10 and more	Specific
2551027973		Male	>15	In a veterinary clinic with more than 4 veterinarians	Never		A large city (50 001 – 100 000 habitants)	a referral center	10 and more	Specific	41-60%	Yes	1-20%	Yes	21-40%	Yes	1-20%	Yes	1-20%	Yes	0%	No	0%	No	1-20%	Yes	1-20%	Yes	1-20%	Yes	1-20%	Yes	21-40%	Yes	1-20%	Yes	1-20%	Yes	21-40%	Yes	21-40%	Yes	1-20%	Yes	21-40%	Yes	1-20%	Yes	Yes
2551012403		Male	>15	In a veterinary clinic with more than 4 veterinarians	Other (please specify)	1 in every 5 weekdays and weekends.	A city (10 000 – 50 000 habitants)	a first-line clinic	7 – 9	Premix	81-99%	Yes	1-20%	Yes	0%		81-99%	Yes	1-20%	Yes	0%		0%		0%		1-20%		81-99%	Yes	0%		1-20%	Yes	81-99%	Yes	1-20%	Yes	0%		1-20%	Yes	0%		61-80%	Yes	0%		No
2551005865		Male	>15	In a veterinary clinic with 2 - 4 veterinarians	100 % of the time		A small town or village (<10 000 habitants)	a first-line clinic	2 – 3	Specific	41-60%	Yes																	41-60%	Yes											41-60%	Yes							Yes
2550574716		Male	>15	Alone	Never		A very big city (>100 000 habitants)	a first-line clinic	4 – 6	Premix	81-99%	Yes	1-20%	Yes	0%	No	81-99%	Yes	1-20%	No	0%	No	0%	No	1-20%	Yes	1-20%	Yes	0%	No	0%	No	41-60%	Yes	81-99%	Yes			41-60%	Yes	41-60%	Yes			41-60%	Yes			No
2549978335		Female	>15	In a veterinary clinic with 2 - 4 veterinarians	1 week or 1 day out of 3		A small town or village (<10 000 habitants)	a first-line clinic	0 – 1	Same	61-80%	Yes	1-20%	Yes	1-20%	Yes	81-99%	Yes	0%	No	0%	No	1-20%	No	0%	No	21-40%	Yes	0%	No	0%	No	0%	No	100%	No	0%	No	21-40%	Yes	1-20%	Yes	0%	No	41-60%	Yes	0%	No	No
2549831940		Female	<15	In a veterinary clinic with 2 - 4 veterinarians	Never		A city (10 000 – 50 000 habitants)	a first-line clinic	2 – 3	Specific	81-99%	Yes	0%	No	0%	No	81-99%	Yes	1-20%	Yes	0%	No	0%	No	0%	No	100%	Yes	1-20%	Yes	0%	No	0%	No	0%	No	0%	No	0%	No	81-99%	Yes	1-20%	Yes	1-20%	Yes	0%	No	No
2549696814		Female	>15	In a veterinary clinic with 2 - 4 veterinarians	Never		A very big city (>100 000 habitants)	a first-line clinic	2 – 3	Premix	81-99%	Yes	0%	Yes			100%	Yes	0%	Yes									100%	Yes							81-99%	Yes	0%		21-40%	Yes							No
2549674686		Female	<15	In a veterinary clinic with more than 4 veterinarians	Other (please specify)	One night every two weeks, share on call with other clinics in town	A large city (50 001 – 100 000 habitants)	a first-line clinic	4 – 6	Premix	81-99%	Yes					81-99%	Yes		Yes		Yes						Yes	81-99%												41-60%	Yes			81-99%	Yes			Yes
2549671440		Female	<15	In a veterinary clinic with more than 4 veterinarians	1 week or 1 day out of 3		A city (10 000 – 50 000 habitants)	a first-line clinic	2 – 3	Specific	81-99%	Yes	0%	No	1-20%	Yes	0%	No			1-20%	Yes	0%	No			1-20%	Yes	81-99%	Yes	0%	No	0%	No	0%	No			0%	No	1-20%	Yes	0%	No	1-20%	Yes			Yes
2549616804		Male	>15	In a veterinary clinic with 2 - 4 veterinarians	1 week or 1 day out of 3		A large city (50 001 – 100 000 habitants)	a first-line clinic	2 – 3	Specific																					41-60%		1-20%		100%		100%		100%										Yes
2549585530		Female	<15	Alone	Never		A very big city (>100 000 habitants)	a referral center	2 – 3
2549394647		Female	>15	In a veterinary clinic with 2 - 4 veterinarians	Never		A very big city (>100 000 habitants)	a first-line clinic	4 – 6
2549242030		Female	>15	In a veterinary clinic with 2 - 4 veterinarians	100 % of the time		A city (10 000 – 50 000 habitants)	a first-line clinic	4 – 6	Specific	61-80%	No	0%	No	0%	No	61-80%	Yes	21-40%	Yes	0%	No	0%	No	0%	No	41-60%	Yes	21-40%	Yes	41-60%	Yes	0%	No	0%	No			0%	No	41-60%	Yes	0%	No	61-80%	Yes	0%	No	No
2549153620		Female	>15	In a veterinary clinic with more than 4 veterinarians	Other (please specify)	One week in four	A very big city (>100 000 habitants)	a referral center	10 and more	Specific	41-60%	Yes	21-40%	Yes	41-60%	Yes	1-20%	Yes	41-60%	Yes	0%		0%		1-20%	Yes	81-99%	Yes	1-20%	Yes	61-80%	Yes	21-40%	Yes	81-99%	Yes	61-80%	Yes	0%	No	21-40%	Yes	1-20%	No	61-80%	Yes	1-20%	Yes	Yes
2549124394		Female	<15	In a veterinary clinic with 2 - 4 veterinarians	Never		A very big city (>100 000 habitants)	a first-line clinic	4 – 6		61-80%	Yes	21-40%	Yes	1-20%	Yes	61-80%	Yes	1-20%	No	0%	No	0%	No	0%	No	1-20%	Yes	41-60%	Yes	1-20%	Yes	1-20%	Yes	61-80%	Yes	1-20%	Yes	0%	No	81-99%	Yes	1-20%	Yes	1-20%	Yes	0%	No	No
2549032651		Female	<15	In a veterinary clinic with 2 - 4 veterinarians	Never		A small town or village (<10 000 habitants)	a first-line clinic	2 – 3	Specific	61-80%	Yes	21-40%	Yes	0%	No	61-80%	Yes	1-20%	Yes	0%	No	1-20%	Yes	1-20%	Yes	21-40%	Yes	61-80%	Yes	1-20%	Yes	1-20%	Yes	100%	Yes			0%	Yes	1-20%	Yes	0%	No	61-80%	Yes	1-20%	Yes	No
2548962705		Female	<15	In a veterinary clinic with more than 4 veterinarians	Never		A large city (50 001 – 100 000 habitants)	a first-line clinic	2 – 3	Specific	81-99%	Yes	1-20%	Yes	1-20%	Yes	61-80%	Yes	61-80%	Yes	0%		0%		0%		81-99%	Yes	81-99%	Yes	1-20%	Yes	1-20%	Yes	0%		81-99%	Yes	0%		81-99%	Yes	0%		0%		0%		Yes
2548935745		Male	<15	In a veterinary clinic with more than 4 veterinarians	Never		A city (10 000 – 50 000 habitants)	a referral center	4 – 6	Specific	1-20%	Yes	0%	Yes	0%	Yes	1-20%	No	61-80%	Yes	21-40%	Yes	0%	No	41-60%	Yes	21-40%	Yes	21-40%	No	1-20%	No	1-20%	Yes	81-99%	Yes	41-60%	Yes	0%	No	21-40%	Yes	21-40%	Yes	1-20%	Yes	0%	No	Yes
2548860002		Male	>15	In a veterinary clinic with 2 - 4 veterinarians	100 % of the time		A large city (50 001 – 100 000 habitants)	a first-line clinic	2 – 3	Premix	61-80%	Yes	1-20%	Yes	0%	No	81-99%	Yes	1-20%	Yes	1-20%	Yes	0%	No	1-20%	Yes	1-20%	Yes	61-80%	Yes	1-20%	Yes	1-20%	Yes	41-60%	Yes	61-80%	Yes	0%	No	21-40%	Yes	0%	No	0%	No	0%	No	Yes
2548850183		Female	<15	In a veterinary clinic with more than 4 veterinarians	Never		A very big city (>100 000 habitants)	a first-line clinic	2 – 3
2548747658		Male	>15	In a veterinary clinic with 2 - 4 veterinarians	Never		A city (10 000 – 50 000 habitants)	a first-line clinic	2 – 3
2548747548		Male	>15	In a veterinary clinic with 2 - 4 veterinarians	Never		A city (10 000 – 50 000 habitants)	a first-line clinic	2 – 3
2548645544		Female	<15	In a veterinary clinic with 2 - 4 veterinarians	Never		A very big city (>100 000 habitants)	a first-line clinic	0 – 1	Specific	1-20%		0%						81-99%								1-20%		100%						41-60%		21-40%				61-80%								No
2548597488		Female	<15	In a veterinary clinic with 2 - 4 veterinarians	Never		A large city (50 001 – 100 000 habitants)	a first-line clinic	2 – 3	Specific	41-60%	Yes															81-99%	Yes	21-40%	Yes											81-99%				1-20%				No
2548594793		Male	>15	In a veterinary clinic with 2 - 4 veterinarians	Other (please specify)	50%	A small town or village (<10 000 habitants)	a first-line clinic	2 – 3	Specific	61-80%	Yes	41-60%	Yes	1-20%	Yes	41-60%	Yes	41-60%	Yes	1-20%	No	0%	Yes	1-20%	Yes	41-60%	Yes	21-40%	Yes	41-60%	Yes	1-20%	No	81-99%	Yes	0%	No	0%	No	1-20%	Yes	1-20%	Yes	41-60%	Yes	41-60%	Yes	No
2548583173		Female	>15	In a veterinary clinic with more than 4 veterinarians	Other (please specify)	About 50% of the time, mostly as backup for a surgery resident	A very big city (>100 000 habitants)	a referral center	10 and more	Specific	1-20%	Yes	1-20%	Yes	21-40%	Yes	0%	Yes	21-40%	Yes	0%	No	0%	No	1-20%	Yes	61-80%	Yes	1-20%	Yes	1-20%	Yes	1-20%	Yes	0%	Yes	1-20%	Yes	1-20%	Yes	0%	No	1-20%	Yes	61-80%	Yes	1-20%	Yes	No
2548574835		Female	<15	In a veterinary clinic with more than 4 veterinarians	Other (please specify)	1 week out of 6	A very big city (>100 000 habitants)	a referral center	10 and more	Specific	21-40%	Yes	1-20%	Yes	1-20%	No	1-20%	Yes	21-40%	Yes	0%	No	21-40%	Yes	1-20%	Yes	41-60%	Yes	1-20%	Yes	1-20%	Yes	0%	Yes	0%	Yes	21-40%	Yes	0%	No	21-40%	Yes	0%	Yes	21-40%	Yes	1-20%	Yes	Yes
2548503643		Female	<15	Alone	1 week or 1 day out of 3		A large city (50 001 – 100 000 habitants)	a first-line clinic	4 – 6	Specific	41-60%		81-99%		0%		0%		0%		41-60%		0%		1-20%		41-60%		41-60%		1-20%		0%		81-99%		0%		0%		81-99%		0%		1-20%		0%		Yes
2548458058		Male	>15	In a veterinary clinic with 2 - 4 veterinarians	100 % of the time		A very big city (>100 000 habitants)	a first-line clinic	2 – 3	Specific			21-40%	Yes									41-60%	Yes											100%	Yes									100%	Yes			No
2548393579		Male	>15	In a veterinary clinic with 2 - 4 veterinarians	Other (please specify)	one week out of 6	A city (10 000 – 50 000 habitants)	a first-line clinic	4 – 6	Specific	1-20%	Yes	41-60%	Yes					81-99%	Yes					61-80%	Yes	61-80%	Yes			61-80%	Yes	1-20%	Yes	81-99%	Yes			81-99%	Yes	61-80%	Yes			81-99%	Yes	41-60%	Yes	Yes
2548337249		Male	<15	In a veterinary clinic with 2 - 4 veterinarians	1 week or 1 day out of 3		A very big city (>100 000 habitants)	a first-line clinic	2 – 3
2548267979		Female	<15	In a veterinary clinic with 2 - 4 veterinarians	Never		A city (10 000 – 50 000 habitants)	a first-line clinic	4 – 6	Premix	61-80%						61-80%				61-80%				61-80%		61-80%		61-80%						100%						100%		61-80%		61-80%				No
2548265367		Female	<15	In a veterinary clinic with more than 4 veterinarians	Other (please specify)	Our clinic is in a rotation with 5 other hospitals. Therefore, on call every 6 weeks	A city (10 000 – 50 000 habitants)	a first-line clinic	4 – 6	Specific	41-60%				21-40%	Yes			61-80%	Yes							61-80%	Yes	21-40%	Yes					81-99%				1-20%						61-80%	Yes	81-99%	Yes	No
2547033043		Male	>15	In a veterinary clinic with 2 - 4 veterinarians	100 % of the time		A small town or village (<10 000 habitants)	a first-line clinic	2 – 3	Premix	100%	Yes	1-20%	Yes	0%	No	100%	Yes	21-40%	Yes	0%	No	0%	No	41-60%	Yes	21-40%	Yes	1-20%	Yes	1-20%	Yes	0%	No	1-20%	Yes	1-20%	Yes	1-20%	No	1-20%	Yes	1-20%	Yes	1-20%	Yes	81-99%	Yes	Yes
2546425095		Female	<15	In a veterinary clinic with 2 - 4 veterinarians	Other (please specify)	Every other weekenight and every 4th weekend.	A city (10 000 – 50 000 habitants)	a first-line clinic	4 – 6	Specific	81-99%	Yes	1-20%	Yes			1-20%	Yes	1-20%	Yes							81-99%	Yes	1-20%	Yes	1-20%	Yes											1-20%				81-99%	Yes	No
2543923923		Male	>15	In a veterinary clinic with 2 - 4 veterinarians	1 week or 1 day out of 3		A very big city (>100 000 habitants)	a first-line clinic	2 – 3	Specific	41-60%	Yes	1-20%	Yes	0%	No	61-80%	Yes	1-20%	Yes	1-20%	Yes	0%	No	0%	No	41-60%	Yes	61-80%	Yes	1-20%	Yes	0%	No	0%	No	0%	No	1-20%	Yes	1-20%	Yes	0%	No	21-40%	Yes	61-80%	Yes	No
2534518293		Female	>15	In a veterinary clinic with 2 - 4 veterinarians	1 week or 1 day out of 3		A city (10 000 – 50 000 habitants)	a first-line clinic	0 – 1	Specific	100%	Yes							21-40%	Yes							100%	Yes	41-60%	Yes					100%	Yes					81-99%	Yes			41-60%	Yes	21-40%	Yes	No
2533385088		Female	<15	In a veterinary clinic with 2 - 4 veterinarians	Other (please specify)	1 week out of 2	A small town or village (<10 000 habitants)	a first-line clinic	4 – 6	Same	81-99%	Yes	1-20%	Yes	0%	No	1-20%	Yes	1-20%	Yes	1-20%	Yes	0%	No	0%	No	81-99%	Yes	1-20%	Yes	1-20%	Yes	1-20%	Yes	81-99%	Yes	0%	No	0%	No	81-99%	Yes	0%	No	1-20%	Yes	0%	No	Yes
2532873173		Male	>15	In a veterinary clinic with more than 4 veterinarians	Other (please specify)	Shared equally by 7 veterinarians. One veterinarian on call at a time evenings and weekends.	A small town or village (<10 000 habitants)	a first-line clinic	4 – 6	Same	81-99%	No	0%	No	1-20%	Yes	1-20%	Yes	1-20%	No	1-20%	No	1-20%	No	0%	No	1-20%	Yes	81-99%	Yes	1-20%	No	0%	Yes	0%	No	41-60%	Yes	0%	No	1-20%	Yes	0%	No	41-60%	Yes	0%	No	No
2531790597		Female	<15	In a veterinary clinic with 2 - 4 veterinarians	Never		A very big city (>100 000 habitants)	a first-line clinic	2 – 3	Specific	61-80%	Yes	21-40%	Yes	1-20%	No	100%	Yes	1-20%	No	0%	No	0%	No	0%	No	1-20%	Yes	81-99%	Yes	1-20%	Yes	1-20%	Yes	100%	No	81-99%	Yes	1-20%	Yes	1-20%	Yes	0%	No	1-20%	Yes	0%	No	Yes
2531481607		Female	<15	In a veterinary clinic with 2 - 4 veterinarians	Other (please specify)	Occasionally for breeders	A small town or village (<10 000 habitants)	a first-line clinic	2 – 3	Same	41-60%	Yes	0%	No	0%	No	41-60%	Yes	41-60%	Yes	41-60%	Yes	0%	No	0%	Yes	21-40%	Yes	41-60%	Yes	1-20%	Yes	0%	No	81-99%	Yes	0%	No	0%	No	0%	No	41-60%	Yes	61-80%	Yes	0%	No	Yes
2530983672		Female	<15	Alone	100 % of the time		A small town or village (<10 000 habitants)	a first-line clinic	0 – 1
2529472331		Female	<15	In a veterinary clinic with 2 - 4 veterinarians	100 % of the time		A small town or village (<10 000 habitants)	a first-line clinic	2 – 3	Specific	1-20%	Yes	1-20%	Yes	1-20%	Yes	41-60%	Yes	1-20%	Yes	1-20%	Yes		No		No		No	1-20%	Yes		No		No		No	21-40%	Yes	1-20%	Yes	1-20%	Yes	0%	No	1-20%	Yes	0%	No	No
2529423989		Male	>15	In a veterinary clinic with more than 4 veterinarians	Never		A very big city (>100 000 habitants)	a referral center	7 – 9	Specific	81-99%	Yes	61-80%	Yes	61-80%	Yes	1-20%	Yes	61-80%	Yes	0%		0%		0%		81-99%	Yes	21-40%	Yes	21-40%	Yes	61-80%	Yes	81-99%	Yes	21-40%	Yes	0%	No	1-20%	Yes	1-20%	Yes	61-80%	Yes	1-20%	Yes	No
2529418844		Female	>15	In a veterinary clinic with 2 - 4 veterinarians	Never		A small town or village (<10 000 habitants)	a first-line clinic	2 – 3	Specific	21-40%	Yes	61-80%	Yes	0%		21-40%	Yes	41-60%	Yes	0%		0%		0%		81-99%	Yes	41-60%	Yes	21-40%	Yes	1-20%	No	81-99%	Yes	1-20%	Yes	1-20%	No	41-60%	Yes	0%	No	1-20%	Yes	0%	No	Yes
2529108573		Female	>15	Alone	100 % of the time		A very big city (>100 000 habitants)	a first-line clinic	2 – 3	Same	81-99%	Yes													81-99%	Yes	21-40%	Yes	81-99%	Yes					100%	Yes									41-60%	Yes			No
2528972125		Female	<15	In a veterinary clinic with 2 - 4 veterinarians	Never		A small town or village (<10 000 habitants)	a first-line clinic	2 – 3	Specific	41-60%	Yes	0%	No	1-20%	No	41-60%	Yes	21-40%	Yes	0%	No	0%	No	0%	No	41-60%	Yes	21-40%	Yes	1-20%	Yes	1-20%	Yes	81-99%	Yes	0%	No	0%	No	41-60%	Yes	0%	No	41-60%	No	0%	No	Yes
2528796468		Male	>15	In a veterinary clinic with 2 - 4 veterinarians	Never		A very big city (>100 000 habitants)	a first-line clinic	10 and more	Premix	1-20%	Yes			1-20%	Yes	1-20%	Yes	1-20%	Yes	0%		0%		0%		0%		0%		0%		1-20%				0%		81-99%		1-20%								No
2528783535		Female	>15	In a veterinary clinic with 2 - 4 veterinarians	Never		A very big city (>100 000 habitants)	a first-line clinic	2 – 3	Specific	61-80%	Yes			21-40%	Yes	61-80%	Yes											21-40%	Yes							81-99%	Yes			1-20%	No			41-60%	Yes			No
2528523180		Male	<15	In a veterinary clinic with 2 - 4 veterinarians	100 % of the time		A small town or village (<10 000 habitants)	a first-line clinic	2 – 3	Specific	61-80%	Yes	1-20%	No	0%		0%		21-40%	Yes	0%		0%		0%		81-99%	Yes	1-20%	No	21-40%	Yes	0%		100%	Yes	0%		0%		0%		1-20%	No	81-99%	Yes	0%		Yes
2528515976		Male	>15	Alone	100 % of the time		A small town or village (<10 000 habitants)	a first-line clinic	0 – 1	Specific			1-20%										100%	Yes																									Yes
2528503690		Male	>15	Alone	Never		A very big city (>100 000 habitants)	a first-line clinic	0 – 1	Specific	100%	Yes	100%	Yes	61-80%	Yes	81-99%	Yes	61-80%	Yes	61-80%	Yes	81-99%	Yes	81-99%	Yes	81-99%	Yes	100%	Yes			41-60%	Yes	100%	Yes			100%	Yes	100%	Yes	100%	Yes	100%	Yes			No
2528468268		Female	>15	Alone	Never		A large city (50 001 – 100 000 habitants)	a first-line clinic	0 – 1	Premix	100%	Yes	0%	No	0%	No	100%	Yes	0%	No	0%	No	0%	No	0%	No	0%	No	100%	Yes	0%	No	0%	Yes	100%	Yes	100%	Yes	0%	No	0%	No	0%	No	0%	No	0%	No	No
2528295518		Female	<15	In a veterinary clinic with 2 - 4 veterinarians	Other (please specify)	2 days per month	A city (10 000 – 50 000 habitants)	a first-line clinic	4 – 6	Specific	21-40%	Yes			21-40%	Yes			61-80%	Yes							61-80%	Yes	41-60%	Yes							1-20%	Yes			1-20%	Yes			81-99%	Yes			No
2527370367		Male	>15	In a veterinary clinic with 2 - 4 veterinarians	Other (please specify)	1 out of 4	A small town or village (<10 000 habitants)	a first-line clinic	2 – 3	Premix	61-80%	Yes	0%	No	0%	No	61-80%	Yes	41-60%	Yes	1-20%	Yes	0%	No	0%	No	1-20%	Yes	81-99%	Yes	1-20%	Yes	1-20%	Yes	21-40%	Yes	0%	No	0%	No	0%	No	0%	No	0%	Yes	61-80%	Yes	No
2527318478		Female	>15	In a veterinary clinic with 2 - 4 veterinarians	2 weeks or 2 days out of 3		A small town or village (<10 000 habitants)	a first-line clinic	0 – 1	Specific
2527033725		Female	<15	In a veterinary clinic with 2 - 4 veterinarians	Never		A very big city (>100 000 habitants)	a first-line clinic	2 – 3	Same	41-60%	No	0%	No	1-20%	Yes	41-60%	Yes	41-60%	No	0%	No	0%	No	41-60%	Yes	41-60%	Yes	1-20%	No	0%	No	0%	No	0%	No	0%	No	0%	No	81-99%	Yes	0%	No	1-20%	Yes	0%	No	No
2527004707		Male	>15	Alone	Never		A very big city (>100 000 habitants)	a referral center	2 – 3	Premix	81-99%	Yes					81-99%	Yes									1-20%	Yes	81-99%	Yes									81-99%	Yes					81-99%			Yes	No
2527001844		Male	>15	Alone	Never		A very big city (>100 000 habitants)	a first-line clinic	2 – 3		100%		100%		0%		100%		0%		0%		0%		0%		0%		100%		0%		0%		0%						81-99%				1-20%	Yes			No
2526966226		Female	<15	In a veterinary clinic with 2 - 4 veterinarians	Never		A large city (50 001 – 100 000 habitants)	a first-line clinic	2 – 3	Specific	1-20%	No	0%	No	21-40%	Yes	1-20%	Yes	61-80%	Yes	0%	No	0%	No	0%	No	81-99%	Yes	1-20%	Yes	1-20%	Yes	0%	Yes	61-80%	Yes	0%	No	0%	No	41-60%	Yes	1-20%	Yes	1-20%	Yes	0%	No	No
2526900684		Female	>15	In a veterinary clinic with 2 - 4 veterinarians	Never		A very big city (>100 000 habitants)	a first-line clinic	2 – 3	Specific	61-80%	Yes							41-60%	No							21-40%	Yes			61-80%	Yes	1-20%	Yes							81-99%	Yes			1-20%	Yes			Yes
2526879602		Female	<15	Alone	Never		A city (10 000 – 50 000 habitants)	a first-line clinic	2 – 3	Premix	81-99%	Yes	0%	No	0%	No	81-99%	Yes	1-20%	Yes	0%	No	0%	No	0%	No	81-99%	Yes	1-20%	Yes	0%	No	0%	Yes	81-99%	Yes	0%	No	0%	No	41-60%	Yes	0%	No	21-40%	Yes	0%	No	Yes
2526801372		Female	>15	Alone	Never		A very big city (>100 000 habitants)	a first-line clinic	2 – 3	Specific	0%	No	0%	No	1-20%	Yes	0%	No	81-99%	Yes	0%	No	0%	No	0%	No	61-80%	Yes	21-40%	Yes	1-20%	Yes	0%	No	0%	No	21-40%	Yes	41-60%	Yes	0%	Yes	0%	No	0%	No	0%	No	Yes
2526735866		Male	<15	In a veterinary clinic with 2 - 4 veterinarians	Never		A very big city (>100 000 habitants)	a first-line clinic	4 – 6	Specific			81-99%	Yes			41-60%	Yes	21-40%	Yes							81-99%	Yes	1-20%	Yes	21-40%	Yes	21-40%	Yes	81-99%	Yes					41-60%				21-40%				Yes
2526657173		Female	<15	Alone	Never		A large city (50 001 – 100 000 habitants)	a first-line clinic	2 – 3	Specific	81-99%	Yes	81-99%	Yes	1-20%	No	1-20%	No	0%	Yes					1-20%		100%	Yes																	100%	Yes			No
2526615909		Female	>15	In a veterinary clinic with 2 - 4 veterinarians	Never		A very big city (>100 000 habitants)	a first-line clinic	2 – 3	Premix	81-99%	Yes	0%		0%		81-99%	Yes	1-20%	Yes	0%		0%		0%		1-20%	Yes	81-99%	Yes	81-99%	Yes	0%		0%		100%	Yes	0%	No	1-20%	Yes							No
2526576739		Female	<15	In a veterinary clinic with 2 - 4 veterinarians	Other (please specify)	one day/week and one weekend/month, shared on-call with 2 neighbouring practices	A small town or village (<10 000 habitants)	a first-line clinic	0 – 1	Premix	41-60%			Yes		Yes			41-60%				0%				41-60%		21-40%		1-20%										41-60%	Yes	21-40%		1-20%	Yes			No
2526428184		Female	>15	Alone	Never		A very big city (>100 000 habitants)	a first-line clinic	2 – 3	Premix	61-80%	No	1-20%	Yes	0%		0%	No	1-20%	No	1-20%	No	0%	No	1-20%	No	1-20%	Yes	1-20%	Yes	0%	No	1-20%	Yes	100%	Yes	1-20%	Yes	0%	No	41-60%	Yes	1-20%	Yes	61-80%	Yes	0%	No	No
2526395667		Female	>15	In a veterinary clinic with 2 - 4 veterinarians	Never		A large city (50 001 – 100 000 habitants)	a first-line clinic	2 – 3	Premix	81-99%	Yes	0%	Yes	0%	Yes	81-99%	Yes	41-60%	Yes	0%	No	0%	No	0%	No	81-99%	Yes	1-20%	Yes	1-20%	Yes	0%	No	100%	Yes	0%	No	0%	No	0%	Yes	0%	No	41-60%	Yes	41-60%	Yes	Yes
2526294025		Female	>15	Alone	100 % of the time		A small town or village (<10 000 habitants)	a first-line clinic	2 – 3
2526279841		Male	>15	Alone	100 % of the time		A small town or village (<10 000 habitants)	a first-line clinic	2 – 3	Specific	81-99%	Yes	1-20%	Yes	0%		0%		1-20%	Yes			0%		0%		0%		0%		1-20%	Yes	0%		100%	Yes	0%	No	41-60%	No					61-80%	Yes			No
2526199539		Male	<15	In a veterinary clinic with 2 - 4 veterinarians	Never		A small town or village (<10 000 habitants)	a first-line clinic	2 – 3	Specific	0%	Yes	0%	No	1-20%	Yes	0%	No	41-60%	Yes	0%	No	0%	No	0%	No	21-40%	Yes	41-60%	Yes	1-20%	Yes			61-80%	Yes	0%	No	0%	No	1-20%	Yes	0%	No	81-99%	Yes	0%	No	Yes
2526175546		Female	>15	In a veterinary clinic with 2 - 4 veterinarians	2 weeks or 2 days out of 3		A city (10 000 – 50 000 habitants)	a first-line clinic	2 – 3	Specific	41-60%	Yes					41-60%	Yes	41-60%	Yes									41-60%			Yes													61-80%	Yes			No
2526145938		Female	<15	In a veterinary clinic with 2 - 4 veterinarians	100 % of the time		A small town or village (<10 000 habitants)	a first-line clinic	2 – 3
2526134667		Female	<15	In a veterinary clinic with 2 - 4 veterinarians	Other (please specify)	Every Monday and every 3rd weekend (Friday - Sunday)	A large city (50 001 – 100 000 habitants)	a first-line clinic	2 – 3	Specific	81-99%	Yes	81-99%	Yes	1-20%	Yes	100%	Yes	1-20%	Yes	1-20%	Yes	1-20%	Yes	0%		81-99%	Yes	1-20%	Yes	21-40%	Yes	41-60%	Yes	81-99%	Yes					1-20%	Yes			81-99%	Yes			No
2526126027		Male	>15	In a veterinary clinic with 2 - 4 veterinarians	Never		A large city (50 001 – 100 000 habitants)	a first-line clinic	2 – 3	Specific	81-99%	Yes	1-20%	Yes					1-20%	Yes							41-60%	Yes	1-20%	Yes			1-20%	Yes	0%						1-20%	Yes					41-60%	Yes	No
2526122676		Female	<15	In a veterinary clinic with 2 - 4 veterinarians	Other (please specify)	1 week out of 2	A small town or village (<10 000 habitants)	a first-line clinic	2 – 3	Specific	61-80%	Yes	0%	No	1-20%	No	81-99%	Yes	21-40%	No	0%	No	0%	No	0%	No	0%	No	1-20%	Yes	61-80%	Yes	0%	No	0%	No	0%	No	0%	No	61-80%	Yes	0%	No	21-40%	Yes	0%	No	No
2526102099		Male	>15	In a veterinary clinic with 2 - 4 veterinarians	Never		A city (10 000 – 50 000 habitants)	a first-line clinic	2 – 3	Specific	81-99%	Yes	1-20%	Yes	0%	Yes	61-80%	Yes	1-20%	Yes	0%	No	0%	No	0%	No	100%	Yes	1-20%	Yes	0%	No	0%	Yes	0%	Yes	0%	No	0%	No	81-99%	Yes	0%	No	1-20%	Yes	0%	No	No
2526100699		Female	>15	In a veterinary clinic with 2 - 4 veterinarians	Other (please specify)	75%	A small town or village (<10 000 habitants)	a first-line clinic	2 – 3	Specific	61-80%	Yes	0%	No	41-60%	Yes	0%	No	1-20%	Yes	0%	No	0%	No	41-60%	Yes	41-60%	Yes	21-40%	Yes	21-40%	Yes	0%	Yes	0%	No	1-20%	Yes	0%	No	0%	No	0%	No	81-99%	Yes	0%	No	Yes
2526093912		Male	<15	In a veterinary clinic with 2 - 4 veterinarians	1 week or 1 day out of 3		A small town or village (<10 000 habitants)	a first-line clinic	4 – 6	Premix	81-99%	Yes	1-20%	Yes	0%		61-80%	Yes	1-20%	Yes	0%		0%		0%		81-99%	Yes	0%		0%		0%		81-99%	Yes			0%		41-60%	Yes			1-20%	Yes	1-20%	No	No
2526059847		Female	>15	Alone	100 % of the time		A small town or village (<10 000 habitants)	a first-line clinic	0 – 1	Specific	1-20%		21-40%	Yes	1-20%	Yes	0%		21-40%	Yes					21-40%	Yes		Yes	21-40%	Yes	41-60%	Yes	1-20%	Yes	21-40%	Yes	61-80%	Yes			1-20%		0%						No
2526004707		Female	<15	In a veterinary clinic with 2 - 4 veterinarians	Other (please specify)	Every 3rd weekend	A large city (50 001 – 100 000 habitants)	a first-line clinic	2 – 3		1-20%	No	41-60%	Yes	0%	No	61-80%	Yes	61-80%	Yes	0%	No	0%	No	0%	No	81-99%	Yes	1-20%	Yes	61-80%	Yes	41-60%	Yes	81-99%	Yes	0%	No	21-40%	No	21-40%	Yes	0%	No	1-20%	Yes	0%	No	Yes
2525983892		Male	>15	Alone	Never		A very big city (>100 000 habitants)	a first-line clinic	0 – 1	Specific	1-20%	No	1-20%	Yes	61-80%	Yes	21-40%	Yes	81-99%	Yes					1-20%	Yes	41-60%	No	100%	Yes	41-60%	Yes	1-20%	Yes	81-99%	Yes					61-80%	Yes			21-40%	Yes			No
2525977846		Male	>15	Alone	100 % of the time		A small town or village (<10 000 habitants)	a first-line clinic	0 – 1
2525950287		Female	>15	In a veterinary clinic with 2 - 4 veterinarians	Never		A city (10 000 – 50 000 habitants)	a first-line clinic	2 – 3	Specific	81-99%	Yes	100%	Yes													81-99%	Yes									81-99%	Yes							1-20%			Yes	No
2525940730		Male	>15	Alone	Never		A small town or village (<10 000 habitants)	a first-line clinic	2 – 3	Specific	1-20%	Yes		No					0%		41-60%	Yes			61-80%	Yes			1-20%	Yes	1-20%	Yes					81-99%	Yes	0%	No	1-20%	Yes			1-20%	Yes			No
2525927928		Female	>15	In a veterinary clinic with 2 - 4 veterinarians	Other (please specify)	1 day per week, 1 weekend of 4	A small town or village (<10 000 habitants)	a first-line clinic	2 – 3	Specific	61-80%	Yes	41-60%	Yes	61-80%	Yes	0%	No	0%	No	21-40%	No	0%	No	21-40%	Yes	1-20%	Yes	21-40%	Yes	1-20%	Yes	0%	No	81-99%	No	1-20%	Yes	0%	No	21-40%	Yes	0%	No	81-99%	Yes	0%	No	Yes
2525904771		Female	>15	In a veterinary clinic with 2 - 4 veterinarians	Never		A small town or village (<10 000 habitants)	a first-line clinic	2 – 3
2525799113		Male	>15	In a veterinary clinic with 2 - 4 veterinarians	Never		A very big city (>100 000 habitants)	a first-line clinic	0 – 1	Specific	61-80%	Yes	0%	No	1-20%	Yes	1-20%	Yes	1-20%	Yes	0%	No	0%	No	61-80%	Yes	0%	No	21-40%	Yes	41-60%	Yes	1-20%	Yes	0%	Yes	61-80%	Yes	0%	No	1-20%	Yes	0%	No	1-20%	Yes	0%	No	No
2525768783		Male	<15	Alone	Never		A very big city (>100 000 habitants)	a first-line clinic	2 – 3	Premix	81-99%	Yes	0%		0%		0%		0%		0%		0%		0%		0%		100%	Yes	0%		0%		0%				81-99%	Yes					100%	Yes			No
2525687817		Female	>15	In a veterinary clinic with more than 4 veterinarians	Never		A small town or village (<10 000 habitants)	a first-line clinic	2 – 3	Specific	81-99%	Yes	81-99%	Yes	0%	No	1-20%	Yes	21-40%	Yes	0%	No	0%	No	1-20%	Yes	81-99%	Yes	81-99%	Yes	61-80%	Yes	21-40%	Yes	81-99%	Yes			0%		81-99%	Yes	1-20%	Yes	1-20%	Yes			No
2525661107		Male	>15	In a veterinary clinic with 2 - 4 veterinarians	Never		A very big city (>100 000 habitants)	a first-line clinic	0 – 1	Specific	61-80%	Yes	1-20%	Yes			61-80%	Yes	1-20%	No					1-20%	Yes			61-80%	Yes							81-99%	Yes			1-20%	Yes			1-20%	Yes			No
2525657298		Male	<15	In a veterinary clinic with 2 - 4 veterinarians	Never		A large city (50 001 – 100 000 habitants)	a first-line clinic	4 – 6
2525602232		Male	<15	In a veterinary clinic with 2 - 4 veterinarians	Never		A very big city (>100 000 habitants)	a first-line clinic	0 – 1	Specific	41-60%	No	1-20%	Yes			1-20%	Yes	41-60%	No							81-99%	Yes	1-20%	Yes					81-99%	Yes					81-99%	Yes			1-20%	Yes			Yes
2475961643		Male	<15	In a veterinary clinic with more than 4 veterinarians	Never		A very big city (>100 000 habitants)	a referral center	7 – 9	Specific	81-99%	No	1-20%	No	1-20%	No	1-20%	Yes	41-60%	No	0%	No	0%	No	1-20%	No	81-99%	Yes	1-20%	No	1-20%	No	1-20%	Yes	1-20%	No	41-60%	Yes	0%	No	1-20%	Yes	0%	No	41-60%	Yes	1-20%	No	Yes
[truncated: 30 more columns]
