# Supplementary material for: Management of veterinary anaesthesia and analgesia in small animals: A survey of English-speaking practitioners in Canada
Source: PLoS One. 2021 Sep 28;16(9):e0257448. doi: 10.1371/journal.pone.0257448 (PMC8478190; doi:10.1371/journal.pone.0257448)
Supplement: S3 File — (XLSX) [file pone.0257448.s004.xlsx]

## Sheet: Feuil1
ID		You are:	When did you obtain your veterinary degree (DVM)?	You practice:	What is your on-call schedule?	What is your on-call schedule? - Other (please specify)	Do you practice in:	You practice in	<strong>On average, on a daily basis</strong>, how many patients are anaesthetized in your practice?	During general anaesthesia in dogs and cats. How often do you perform: - Intravenous catheterization - Dog	During general anaesthesia in dogs and cats. How often do you perform: - Intravenous catheterization - Cat	During general anaesthesia in dogs and cats. How often do you perform: - Endotracheal intubation - Dog	During general anaesthesia in dogs and cats. How often do you perform: - Endotracheal intubation - Cat	During general anaesthesia in dogs and cats. How often do you perform: - Fluid therapy - Dog	During general anaesthesia in dogs and cats. How often do you perform: - Fluid therapy - Cat	During general anaesthesia in dogs and cats. How often do you perform: - Pre-oxygenation - Dog	During general anaesthesia in dogs and cats. How often do you perform: - Pre-oxygenation - Cat	During general anaesthesia in dogs and cats. How often do you perform: - Use of a fluid pump - Dog	During general anaesthesia in dogs and cats. How often do you perform: - Use of a fluid pump - Cat	During <strong>injectable anaesthesia</strong>. Do you provide oxygen to the patient?	How do you monitor <strong>cardiovascular function</strong> during general anaesthesia? (Please check all that apply) - Heart rate (calculated during auscultation or measured by an equipment)	How do you monitor <strong>cardiovascular function</strong> during general anaesthesia? (Please check all that apply) - Peripheral arterial pulse	How do you monitor <strong>cardiovascular function</strong> during general anaesthesia? (Please check all that apply) - ECG	How do you monitor <strong>cardiovascular function</strong> during general anaesthesia? (Please check all that apply) - Cardiac auscultation	How do you monitor <strong>cardiovascular function</strong> during general anaesthesia? (Please check all that apply) - Non-invasive blood pressure measurement (oscillometric device (e.g. PetMAP™) or Doppler)	How do you monitor <strong>cardiovascular function</strong> during general anaesthesia? (Please check all that apply) - Capillary refill time / mucous membranes color	How do you monitor <strong>respiratory function</strong> during general anaesthesia? (Please check all that apply) - Respiratory rate (visualization of thoracic movement / ventilation bag of the anaesthesia machine)	How do you monitor <strong>respiratory function</strong> during general anaesthesia? (Please check all that apply) - Pulmonary auscultation	How do you monitor <strong>respiratory function</strong> during general anaesthesia? (Please check all that apply) - Respiratory rate measured with a monitor	How do you monitor <strong>respiratory function</strong> during general anaesthesia? (Please check all that apply) - Pulse oxymeter (SpO2 (haemoglobin oxygen saturation))	How do you monitor <strong>respiratory function</strong> during general anaesthesia? (Please check all that apply) - Capnography / capnometry (End-Tidal CO2)	How do you monitor neurological function during general anaesthesia? (please check all that apply) - Jaw tone	How do you monitor neurological function during general anaesthesia? (please check all that apply) - Ocular reflex, palpebral reflexes	How do you monitor neurological function during general anaesthesia? (please check all that apply) - Eye position	How do you monitor neurological function during general anaesthesia? (please check all that apply) - Pharyngeal reflex (swallowing)	How do you monitor neurological function during general anaesthesia? (please check all that apply) - Withdrawal reflex	What is the current status of the following equipment monitors in your clinic? (please check all that apply) - Pulse oxymeter (SpO2 and heart rate) - Present at the clinic	What is the current status of the following equipment monitors in your clinic? (please check all that apply) - Pulse oxymeter (SpO2 and heart rate) - Present and used in routine cases	What is the current status of the following equipment monitors in your clinic? (please check all that apply) - Pulse oxymeter (SpO2 and heart rate) - Present and used in non-elective cases	What is the current status of the following equipment monitors in your clinic? (please check all that apply) - ECG - Present at the clinic	What is the current status of the following equipment monitors in your clinic? (please check all that apply) - ECG - Present and used in routine cases	What is the current status of the following equipment monitors in your clinic? (please check all that apply) - ECG - Present and used in non-elective cases	What is the current status of the following equipment monitors in your clinic? (please check all that apply) - Oesophageal stethoscope - Present at the clinic	What is the current status of the following equipment monitors in your clinic? (please check all that apply) - Oesophageal stethoscope - Present and used in routine cases	What is the current status of the following equipment monitors in your clinic? (please check all that apply) - Oesophageal stethoscope - Present and used in non-elective cases	What is the current status of the following equipment monitors in your clinic? (please check all that apply) - Apnea monitor (ApAlert™) - Present at the clinic	What is the current status of the following equipment monitors in your clinic? (please check all that apply) - Apnea monitor (ApAlert™) - Present and used in routine cases	What is the current status of the following equipment monitors in your clinic? (please check all that apply) - Apnea monitor (ApAlert™) - Present and used in non-elective cases	What is the current status of the following equipment monitors in your clinic? (please check all that apply) - Capnograph/ Capnometer (ETCO2) - Present at the clinic
2591536980		Female	<15	In a veterinary clinic with 2 - 4 veterinarians	Other (please specify)	I m in a rotation with 8 other vets so 1 wk day out of 2 wks and 1 wk end out of 2 months.	A city (10 000 – 50 000 habitants)	a first-line clinic	4 – 6	100%	61-80%	100%	100%	41-60%	41-60%	1-20%	1-20%	0%	0%	No	Yes	No	No	No	Yes	Yes	Yes	No	No	No	No	Yes	Yes	Yes	No	No				No	No	Yes
2589535175		Male	<15	In a veterinary clinic with 2 - 4 veterinarians	Never		A very big city (>100 000 habitants)	a first-line clinic	4 – 6	41-60%	41-60%	100%	81-99%	41-60%	41-60%	0%	0%	41-60%	41-60%	Mask	Yes	No	Yes	Yes	Yes	No	No	No	No	Yes	No	Yes	Yes	Yes	No	No	Yes	Yes	Yes
2588137016		Male	>15	Alone	Never		A city (10 000 – 50 000 habitants)	a first-line clinic	0 – 1	100%	100%	100%	81-99%	100%	100%	0%	0%	100%	100%	No	Yes	Yes	No	Yes	Yes	Yes	Yes	Yes	No	Yes	No	Yes	Yes	No	Yes	No	No	Yes	No
2587315942		Female	<15	In a veterinary clinic with more than 4 veterinarians	Other (please specify)	1 day a week and every 4th weekend	A small town or village (<10 000 habitants)	a first-line clinic	4 – 6	21-40%	21-40%	81-99%	81-99%	21-40%	21-40%	0%	0%	21-40%	21-40%	Intubation	Yes	Yes	No	Yes	Yes	Yes	Yes	Yes	Yes	Yes	No	Yes	Yes	Yes	Yes	Yes	No	Yes	Yes
2586953619		Female	>15	In a veterinary clinic with more than 4 veterinarians	Never		A very big city (>100 000 habitants)	a first-line clinic	4 – 6
2586951148		Female	<15	In a veterinary clinic with 2 - 4 veterinarians	Never		A large city (50 001 – 100 000 habitants)	a first-line clinic	2 – 3	81-99%	81-99%	100%	81-99%	81-99%	81-99%	1-20%	1-20%	81-99%	81-99%	Intubation	Yes	Yes	No	No	Yes	Yes	Yes	No	No	Yes	No	Yes	Yes	Yes	Yes	Yes	No	Yes	Yes	Yes	No	No	Yes	No	No
2586908695		Female	>15	In a veterinary clinic with 2 - 4 veterinarians	Never		A small town or village (<10 000 habitants)	a first-line clinic	2 – 3
2586783989		Male	>15	Alone	Never		A very big city (>100 000 habitants)	a first-line clinic	0 – 1	61-80%	61-80%	81-99%	61-80%	41-60%	41-60%	0%	0%	100%	100%	No	Yes	No	Yes	No	Yes	No	No	No	Yes	Yes	No	Yes	Yes	Yes	Yes	Yes				Yes	No	No
2586608330		Male	>15	In a veterinary clinic with 2 - 4 veterinarians	100 % of the time		A city (10 000 – 50 000 habitants)	a first-line clinic	4 – 6	100%	100%	100%	100%	100%	100%	1-20%	1-20%	100%	100%	Mask	Yes	Yes	No	No	Yes	No	No	No	Yes	Yes	No	No	Yes	Yes	No	No	Yes	Yes	Yes	Yes	Yes	Yes	Yes	No	No
2586570735		Female	>15	In a veterinary clinic with 2 - 4 veterinarians	100 % of the time		A very big city (>100 000 habitants)	a first-line clinic	4 – 6
2586568603		Female	<15	In a veterinary clinic with 2 - 4 veterinarians	100 % of the time		A small town or village (<10 000 habitants)	a first-line clinic	4 – 6	1-20%	1-20%	100%	41-60%	1-20%	1-20%	0%	0%	1-20%	1-20%	Intubation	Yes	No	Yes	No	No	Yes	Yes	No	Yes	Yes	No	Yes	No	Yes	No	Yes	Yes	Yes	Yes	Yes	Yes	Yes	Yes	No	No	Yes	Yes	Yes
2586505080		Male	<15	In a veterinary clinic with 2 - 4 veterinarians	Never		A large city (50 001 – 100 000 habitants)	a referral center	2 – 3	100%	100%	100%	100%	81-99%	81-99%	81-99%	81-99%	100%	100%	Intubation	Yes	Yes	Yes	Yes	Yes	Yes	Yes	Yes	Yes	Yes	No	Yes	Yes	Yes	Yes	Yes	No	No	Yes	No	No	Yes	Yes	No	No
2586447675		Female	<15	In a veterinary clinic with 2 - 4 veterinarians	1 week or 1 day out of 3		A small town or village (<10 000 habitants)	a first-line clinic	2 – 3	100%	100%	100%	61-80%	100%	100%	100%	61-80%	100%	100%	Mask	Yes	Yes	No	Yes	Yes	Yes	Yes	Yes	No	Yes	No	Yes	Yes	Yes	No	Yes	Yes	Yes	Yes	Yes	No	Yes
2586412720		Female	>15	Alone	Never		A small town or village (<10 000 habitants)	a first-line clinic	2 – 3	100%	100%	100%	100%	100%	100%	61-80%	61-80%	100%	100%	No	Yes	Yes	Yes	Yes	Yes	Yes	Yes	Yes	Yes	Yes	Yes	Yes	Yes	Yes	Yes	No	Yes	Yes	Yes	Yes	No	No	Yes	Yes	Yes	Yes	Yes	Yes	Yes
2586349052		Female	<15	In a veterinary clinic with more than 4 veterinarians	Other (please specify)	for in hospital patients and boarders	A very big city (>100 000 habitants)	a first-line clinic	2 – 3	100%	100%	100%	100%	100%	100%	1-20%	1-20%	100%	100%	Intubation	Yes	Yes	Yes	Yes	Yes	Yes	Yes	Yes	Yes	Yes	Yes	Yes	Yes	Yes	Yes	Yes	Yes	Yes	Yes	Yes	No	No	Yes	No	No				Yes
2586311393		Female	>15	Alone	Never		A very big city (>100 000 habitants)	a first-line clinic	2 – 3		100%		100%		100%		61-80%		61-80%	Mask	Yes	Yes	No	Yes	Yes	No	Yes	Yes	Yes	Yes	No	Yes	Yes	Yes	No	No	Yes	Yes	Yes	Yes	No	No	Yes	No	Yes
2586301845		Male	<15	In a veterinary clinic with 2 - 4 veterinarians	Never		A very big city (>100 000 habitants)	a first-line clinic	0 – 1
2580221427		Female	<15	In a veterinary clinic with more than 4 veterinarians	Never		A large city (50 001 – 100 000 habitants)	a first-line clinic	4 – 6	100%	81-99%	100%	81-99%	100%	81-99%	1-20%	1-20%	100%	81-99%	Intubation	Yes	Yes	Yes	Yes	Yes	Yes	Yes	Yes	No	Yes	No	Yes	Yes	Yes	No	Yes	No	Yes	Yes	No	Yes	Yes	No	Yes	Yes	Yes	No	No	Yes
2573796693		Male	>15	In a veterinary clinic with 2 - 4 veterinarians	Never		A very big city (>100 000 habitants)	a first-line clinic	0 – 1	100%	61-80%	81-99%	81-99%	100%	61-80%	1-20%	1-20%	21-40%	21-40%	No	Yes	Yes	No	No	Yes	Yes	Yes	Yes	No	No	No	No	Yes	Yes	No	Yes
2572263353		Female	>15	Alone	1 week or 1 day out of 3		A city (10 000 – 50 000 habitants)	a first-line clinic	0 – 1	100%	100%	100%	100%	81-99%	81-99%	1-20%	1-20%	0%	0%	Intubation	Yes	No	No	Yes	No	Yes	Yes	Yes	No	Yes	No	Yes	Yes	Yes	Yes	Yes	No	Yes	No
2569339102		Male	<15	In a veterinary clinic with 2 - 4 veterinarians	Never		A very big city (>100 000 habitants)	a first-line clinic	2 – 3	81-99%	81-99%	100%	81-99%	81-99%	81-99%	0%	0%	100%	100%	Mask	Yes	No	Yes	Yes	Yes	Yes	Yes	Yes	No	Yes	No	Yes	Yes	Yes	No	No	Yes	No	No	Yes	No	No	No	Yes	No	No	Yes	No	No
2566184660		Female	>15	In a veterinary clinic with 2 - 4 veterinarians	Never		A very big city (>100 000 habitants)	a first-line clinic	4 – 6
2564792048		Female	<15	In a veterinary clinic with more than 4 veterinarians	Never		A very big city (>100 000 habitants)	a referral center	4 – 6	100%	100%	100%	100%	100%	100%	100%	100%	100%	81-99%	Mask	Yes	Yes	Yes	Yes	Yes	Yes	Yes	Yes	Yes	Yes	Yes	Yes	Yes	Yes	Yes	Yes	Yes	Yes	Yes	Yes	Yes	Yes							Yes
2562397550		Female	<15	In a veterinary clinic with 2 - 4 veterinarians	Other (please specify)	Emergency Practice	A large city (50 001 – 100 000 habitants)	a first-line clinic	0 – 1	100%	100%	61-80%	81-99%	81-99%	81-99%	21-40%	1-20%	81-99%	81-99%	No	Yes	No	Yes	No	Yes	Yes	Yes	No	Yes	Yes	Yes	No	Yes	Yes	Yes	Yes	Yes	No	No	Yes	No	No				Yes	No	No	Yes
2561415187		Female	<15	In a veterinary clinic with 2 - 4 veterinarians	Never		A very big city (>100 000 habitants)	a first-line clinic	0 – 1	81-99%	81-99%	81-99%	61-80%	61-80%	61-80%	1-20%	1-20%	61-80%	61-80%	No	Yes	No	No	Yes	Yes	Yes	Yes	Yes	Yes	Yes	No	Yes	Yes	Yes	No	Yes	Yes	No	No	Yes	No	No	Yes	No	No	Yes	No	No
2557179886		Female	<15	In a veterinary clinic with 2 - 4 veterinarians	1 week or 1 day out of 3		A small town or village (<10 000 habitants)	a first-line clinic	4 – 6	100%	100%	100%	100%	21-40%	21-40%			21-40%	21-40%	No	Yes	Yes	No	No	Yes	Yes	Yes	Yes	No	Yes	No	Yes	No	Yes	Yes	No	Yes	Yes	Yes				Yes	No	No
2554782815		Female	>15	In a veterinary clinic with more than 4 veterinarians	Never		A city (10 000 – 50 000 habitants)	a first-line clinic	4 – 6	100%	100%	100%	100%	100%	100%	1-20%	1-20%	100%	100%		Yes	No	No	Yes	Yes	No	Yes	Yes	No	Yes	Yes	Yes	Yes	Yes	Yes	No	Yes	Yes	No	Yes	No	Yes							Yes
2554759224		Male	>15	In a veterinary clinic with 2 - 4 veterinarians	Never		A large city (50 001 – 100 000 habitants)	a first-line clinic	4 – 6	81-99%	81-99%	81-99%	81-99%	61-80%	61-80%	1-20%	1-20%	61-80%	61-80%	Intubation	Yes	Yes	No	Yes	Yes	Yes	Yes	Yes	No	Yes	No	Yes	Yes	Yes	Yes	Yes	Yes	Yes	Yes				Yes	No	No
2554655765		Female	<15	Alone	1 week or 1 day out of 3		A very big city (>100 000 habitants)	a first-line clinic	2 – 3
2554121631		Female	>15	Alone	Never		A large city (50 001 – 100 000 habitants)	a first-line clinic	0 – 1	1-20%	1-20%	100%	81-99%	1-20%	1-20%	0%	0%	1-20%	1-20%	Intubation	Yes	Yes	No	No	Yes	Yes	Yes	No	Yes	No	No	Yes	Yes	Yes	Yes	Yes							Yes	Yes	Yes	Yes	Yes	Yes
2553564252		Female	>15	Alone	2 weeks or 2 days out of 3		A city (10 000 – 50 000 habitants)	a first-line clinic	0 – 1	100%	100%	100%	100%	100%	100%	100%	100%	100%	100%	Mask	Yes	Yes	No	No	Yes	Yes	Yes	No	No	Yes	Yes	Yes	Yes	Yes	Yes	Yes	No	Yes	Yes	Yes	No	Yes	Yes	No	No	No	Yes	Yes	No
2553099721		Male	<15	Alone	Never		A large city (50 001 – 100 000 habitants)	a first-line clinic	2 – 3	100%	100%	100%	100%	100%	100%	61-80%	41-60%	100%	100%	Intubation	Yes	No	Yes	Yes	Yes	Yes	Yes	No	Yes	Yes	Yes	Yes	Yes	No	No	Yes	Yes	Yes	Yes	Yes	Yes	Yes	Yes	No	No				Yes
2551811829		Female	>15	Alone	Never		A small town or village (<10 000 habitants)	a first-line clinic	2 – 3	81-99%	41-60%	100%	100%	81-99%	61-80%	1-20%	1-20%	100%	100%		No	No	No	No	Yes	No	No	No	No	No	Yes	Yes	Yes	Yes	Yes	Yes	Yes	No	No	Yes	No	No	Yes	No	No				No
2551581950		Female	<15	In a veterinary clinic with more than 4 veterinarians	Never		A very big city (>100 000 habitants)	a referral center	7 – 9	100%	100%	100%	100%	100%	100%	41-60%	21-40%	100%	100%	Intubation	Yes	No	Yes	Yes	Yes	Yes	Yes	No	Yes	Yes	Yes	Yes	Yes	Yes	Yes	Yes	Yes	Yes	Yes	Yes	Yes	Yes	Yes	No	No				Yes
2551474051		Female	>15	In a veterinary clinic with 2 - 4 veterinarians	Never		A large city (50 001 – 100 000 habitants)	a first-line clinic	0 – 1	100%	100%	100%	100%	100%	100%	81-99%	81-99%	100%	100%	Intubation	Yes	Yes	Yes	No	Yes	Yes	Yes	Yes	Yes	Yes	Yes	Yes	Yes	Yes	Yes	Yes	Yes	Yes	Yes	Yes	Yes	Yes	Yes	Yes	Yes				Yes
2551318539		Male	<15	In a veterinary clinic with more than 4 veterinarians	Other (please specify)	1 day every 5	A city (10 000 – 50 000 habitants)	a referral center	10 and more
2551027973		Male	>15	In a veterinary clinic with more than 4 veterinarians	Never		A large city (50 001 – 100 000 habitants)	a referral center	10 and more	100%	100%	81-99%	81-99%	81-99%	81-99%	81-99%	81-99%	81-99%	81-99%	Oxygen	Yes	Yes	Yes	Yes	Yes	Yes	Yes	Yes	Yes	Yes	No	Yes	Yes	Yes	Yes	Yes	Yes	Yes	Yes	Yes	Yes	Yes	Yes	No	No	Yes	Yes	Yes	Yes
2551012403		Male	>15	In a veterinary clinic with more than 4 veterinarians	Other (please specify)	1 in every 5 weekdays and weekends.	A city (10 000 – 50 000 habitants)	a first-line clinic	7 – 9	100%	61-80%	100%	100%	21-40%	1-20%	1-20%	1-20%	100%	100%	Intubation	Yes	Yes	No	No	Yes	Yes	No	No	Yes	Yes	Yes	No	Yes	Yes	No	No	Yes	Yes	Yes										Yes
2551005865		Male	>15	In a veterinary clinic with 2 - 4 veterinarians	100 % of the time		A small town or village (<10 000 habitants)	a first-line clinic	2 – 3	0%	0%	100%	21-40%	1-20%	0%	0%	0%	0%	0%	Mask	Yes	Yes	No	Yes	No	Yes	Yes	Yes	No	No	No	Yes	Yes	Yes	Yes	Yes							Yes	Yes	Yes
2550574716		Male	>15	Alone	Never		A very big city (>100 000 habitants)	a first-line clinic	4 – 6	81-99%	41-60%	100%	81-99%	61-80%	41-60%	0%	0%	100%	100%	No	Yes	Yes	No	Yes	No	Yes	Yes	Yes	Yes	Yes	No	Yes	Yes	Yes	Yes	Yes	Yes	Yes	Yes				Yes	No	Yes
2549978335		Female	>15	In a veterinary clinic with 2 - 4 veterinarians	1 week or 1 day out of 3		A small town or village (<10 000 habitants)	a first-line clinic	0 – 1	1-20%	0%	100%	1-20%	1-20%	1-20%	1-20%	1-20%	0%	0%	Intubation	Yes	No	No	No	Yes	Yes	Yes	Yes	No	No	No	Yes	Yes	Yes	Yes	No							No	No	Yes
2549831940		Female	<15	In a veterinary clinic with 2 - 4 veterinarians	Never		A city (10 000 – 50 000 habitants)	a first-line clinic	2 – 3	61-80%	61-80%	81-99%	81-99%	61-80%	61-80%	0%	0%	61-80%	61-80%	No	Yes	No	No	No	Yes	Yes	Yes	No	Yes	Yes	No	No	Yes	Yes	No	No	Yes	Yes	Yes
2549696814		Female	>15	In a veterinary clinic with 2 - 4 veterinarians	Never		A very big city (>100 000 habitants)	a first-line clinic	2 – 3	100%	81-99%	100%	61-80%	41-60%	41-60%	0%	0%	41-60%	41-60%	No	Yes	Yes	Yes	Yes	Yes	Yes	Yes	No	Yes	Yes	No	Yes	Yes	Yes	Yes	No	Yes	Yes	Yes	Yes	Yes	Yes
2549674686		Female	<15	In a veterinary clinic with more than 4 veterinarians	Other (please specify)	One night every two weeks, share on call with other clinics in town	A large city (50 001 – 100 000 habitants)	a first-line clinic	4 – 6	100%	100%	100%	100%	100%	100%	41-60%		41-60%	100%	No	Yes	No	Yes	Yes	Yes	Yes	Yes	Yes	No	Yes	Yes	Yes	Yes	Yes	Yes	No	Yes	Yes	Yes	Yes	Yes	Yes	Yes	Yes	Yes				Yes
2549671440		Female	<15	In a veterinary clinic with more than 4 veterinarians	1 week or 1 day out of 3		A city (10 000 – 50 000 habitants)	a first-line clinic	2 – 3	100%	100%	100%	81-99%	100%	81-99%	100%	100%	100%	100%	No	Yes	Yes	No	Yes	Yes	Yes	Yes	No	No	No	No	Yes	Yes	Yes	No	No							Yes	No	No
2549616804		Male	>15	In a veterinary clinic with 2 - 4 veterinarians	1 week or 1 day out of 3		A large city (50 001 – 100 000 habitants)	a first-line clinic	2 – 3
2549585530		Female	<15	Alone	Never		A very big city (>100 000 habitants)	a referral center	2 – 3
2549394647		Female	>15	In a veterinary clinic with 2 - 4 veterinarians	Never		A very big city (>100 000 habitants)	a first-line clinic	4 – 6
2549242030		Female	>15	In a veterinary clinic with 2 - 4 veterinarians	100 % of the time		A city (10 000 – 50 000 habitants)	a first-line clinic	4 – 6	61-80%	21-40%	100%	41-60%	61-80%	21-40%	1-20%	1-20%	61-80%	21-40%	No	Yes	No	Yes	No	Yes	Yes	No	No	Yes	Yes	Yes	Yes	Yes	Yes	Yes	No	Yes	Yes	Yes	Yes	Yes	Yes				Yes	Yes	Yes	Yes
2549153620		Female	>15	In a veterinary clinic with more than 4 veterinarians	Other (please specify)	One week in four	A very big city (>100 000 habitants)	a referral center	10 and more	100%	81-99%	100%	81-99%	100%	81-99%	41-60%	41-60%	81-99%	81-99%	Intubation	Yes	Yes	Yes	Yes	Yes	Yes	Yes	Yes	Yes	Yes	Yes	Yes	Yes	Yes	Yes	No	Yes	Yes	Yes	Yes	Yes	Yes	Yes	No	Yes				Yes
2549124394		Female	<15	In a veterinary clinic with 2 - 4 veterinarians	Never		A very big city (>100 000 habitants)	a first-line clinic	4 – 6	100%	100%	100%	100%	100%	100%	100%	100%	100%	100%	Mask	Yes	Yes	No	Yes	Yes	Yes	Yes	Yes	Yes	Yes	Yes	Yes	Yes	Yes	Yes	Yes	Yes	No	No	Yes	No	No	Yes	No	No	Yes	No	No	Yes
2549032651		Female	<15	In a veterinary clinic with 2 - 4 veterinarians	Never		A small town or village (<10 000 habitants)	a first-line clinic	2 – 3	100%	100%	100%	81-99%	100%	100%	100%	100%	100%	100%		Yes	Yes	Yes	Yes	Yes	Yes	Yes	Yes	Yes	Yes	No	Yes	Yes	Yes	Yes	Yes	Yes	Yes	Yes	Yes	Yes	Yes	Yes	No	No
2548962705		Female	<15	In a veterinary clinic with more than 4 veterinarians	Never		A large city (50 001 – 100 000 habitants)	a first-line clinic	2 – 3	100%	100%	81-99%	81-99%	81-99%	81-99%	61-80%	1-20%	100%	100%	Mask	Yes	Yes	Yes	Yes	Yes	Yes	Yes	No	Yes	Yes	Yes	Yes	Yes	Yes	Yes	Yes	No	Yes	Yes	No	Yes	Yes	Yes	No	No				No
2548935745		Male	<15	In a veterinary clinic with more than 4 veterinarians	Never		A city (10 000 – 50 000 habitants)	a referral center	4 – 6	21-40%	1-20%	61-80%	21-40%	21-40%	1-20%	1-20%	1-20%	1-20%	0%	Oxygen	Yes	No	Yes	No	Yes	Yes	Yes	Yes	No	Yes	Yes	Yes	Yes	Yes	Yes	No	No	Yes	No										No
2548860002		Male	>15	In a veterinary clinic with 2 - 4 veterinarians	100 % of the time		A large city (50 001 – 100 000 habitants)	a first-line clinic	2 – 3	21-40%	21-40%	100%	100%	21-40%	21-40%	0%	0%	21-40%	21-40%	No	Yes	Yes	No	Yes	Yes	Yes	Yes	Yes	No	No	No	Yes	Yes	Yes	Yes	Yes				Yes	No	No
2548850183		Female	<15	In a veterinary clinic with more than 4 veterinarians	Never		A very big city (>100 000 habitants)	a first-line clinic	2 – 3
2548747658		Male	>15	In a veterinary clinic with 2 - 4 veterinarians	Never		A city (10 000 – 50 000 habitants)	a first-line clinic	2 – 3
2548747548		Male	>15	In a veterinary clinic with 2 - 4 veterinarians	Never		A city (10 000 – 50 000 habitants)	a first-line clinic	2 – 3
2548645544		Female	<15	In a veterinary clinic with 2 - 4 veterinarians	Never		A very big city (>100 000 habitants)	a first-line clinic	0 – 1	100%	100%	100%	100%	100%	100%	1-20%	1-20%	0%	0%	No	Yes	Yes	Yes	Yes	Yes	Yes	Yes	Yes	Yes	Yes	No	Yes	Yes	Yes	Yes	Yes	No	Yes	No	No	Yes	No
2548597488		Female	<15	In a veterinary clinic with 2 - 4 veterinarians	Never		A large city (50 001 – 100 000 habitants)	a first-line clinic	2 – 3	100%	100%	100%	100%	100%	100%	0%	0%	100%	100%		Yes	Yes	No	Yes	Yes	Yes	Yes	Yes	Yes	No	No	Yes	Yes	Yes	Yes	No	No	No	Yes	Yes	Yes	Yes	Yes	No	No	Yes	No	No	Yes
2548594793		Male	>15	In a veterinary clinic with 2 - 4 veterinarians	Other (please specify)	50%	A small town or village (<10 000 habitants)	a first-line clinic	2 – 3	100%	81-99%	100%	81-99%	100%	81-99%	0%	0%	100%	81-99%	No	Yes	Yes	No	Yes	Yes	Yes	Yes	No	No	Yes	No	Yes	Yes	Yes	Yes	No	No	Yes	Yes				Yes	No	No
2548583173		Female	>15	In a veterinary clinic with more than 4 veterinarians	Other (please specify)	About 50% of the time, mostly as backup for a surgery resident	A very big city (>100 000 habitants)	a referral center	10 and more	100%	100%	100%	100%	100%	100%	61-80%	61-80%	100%	100%	Intubation	Yes	Yes	Yes	Yes	Yes	Yes	Yes	No	Yes	Yes	Yes	Yes	Yes	Yes	Yes	No	Yes	Yes	Yes	Yes	Yes	Yes	Yes	Yes	Yes				Yes
2548574835		Female	<15	In a veterinary clinic with more than 4 veterinarians	Other (please specify)	1 week out of 6	A very big city (>100 000 habitants)	a referral center	10 and more	100%	81-99%	100%	81-99%	100%	81-99%	21-40%	1-20%	61-80%	61-80%	Intubation	Yes	Yes	Yes	No	Yes	No	Yes	No	Yes	Yes	Yes	Yes	Yes	Yes	No	No	Yes	Yes	Yes	Yes	Yes	Yes	Yes	Yes	Yes				Yes
2548503643		Female	<15	Alone	1 week or 1 day out of 3		A large city (50 001 – 100 000 habitants)	a first-line clinic	4 – 6	100%	81-99%	100%	81-99%	100%	81-99%	41-60%	21-40%	100%	81-99%	Mask	Yes	No	Yes	Yes	Yes	Yes	Yes	Yes	Yes	Yes	Yes	Yes	Yes	Yes	Yes	Yes	No	Yes	No	No	Yes	No							No
2548458058		Male	>15	In a veterinary clinic with 2 - 4 veterinarians	100 % of the time		A very big city (>100 000 habitants)	a first-line clinic	2 – 3	100%	100%	100%	21-40%	100%	100%	100%	100%	0%	0%		Yes	No	Yes	Yes	No	Yes	Yes	Yes	Yes	Yes	No	Yes	Yes	Yes	Yes	Yes	Yes	Yes	Yes
2548393579		Male	>15	In a veterinary clinic with 2 - 4 veterinarians	Other (please specify)	one week out of 6	A city (10 000 – 50 000 habitants)	a first-line clinic	4 – 6	100%	100%	100%	100%	100%	100%	1-20%	0%	100%	100%	No	Yes	Yes	Yes	No	Yes	Yes	No	No	Yes	Yes	Yes	Yes	Yes	Yes	Yes	Yes	No	Yes	Yes	No	Yes	Yes	No	Yes	Yes	No	Yes	Yes	No
2548337249		Male	<15	In a veterinary clinic with 2 - 4 veterinarians	1 week or 1 day out of 3		A very big city (>100 000 habitants)	a first-line clinic	2 – 3
2548267979		Female	<15	In a veterinary clinic with 2 - 4 veterinarians	Never		A city (10 000 – 50 000 habitants)	a first-line clinic	4 – 6	100%	100%	100%	100%	61-80%	61-80%	21-40%	41-60%	61-80%	61-80%	No	Yes	Yes	Yes	Yes	No	Yes	Yes	Yes	Yes	Yes	Yes	Yes	Yes	Yes	Yes	Yes	Yes	Yes	Yes	Yes	No	Yes	Yes	No	Yes				Yes
2548265367		Female	<15	In a veterinary clinic with more than 4 veterinarians	Other (please specify)	Our clinic is in a rotation with 5 other hospitals. Therefore, on call every 6 weeks	A city (10 000 – 50 000 habitants)	a first-line clinic	4 – 6	81-99%	81-99%	100%	100%	61-80%	61-80%	100%	100%	61-80%	61-80%	No	Yes	No	Yes	No	No	No	Yes	No	Yes	Yes	No	Yes	Yes	Yes	Yes	Yes	No	Yes	Yes	No	Yes	Yes	Yes	No	No
2547033043		Male	>15	In a veterinary clinic with 2 - 4 veterinarians	100 % of the time		A small town or village (<10 000 habitants)	a first-line clinic	2 – 3	21-40%	1-20%	81-99%	81-99%	21-40%	1-20%	1-20%	1-20%	21-40%	1-20%	Intubation	Yes	Yes	Yes	Yes	No	Yes	Yes	Yes	Yes	Yes	No	Yes	Yes	Yes	Yes	Yes	Yes	Yes	Yes	Yes	Yes	Yes	Yes	No	Yes
2546425095		Female	<15	In a veterinary clinic with 2 - 4 veterinarians	Other (please specify)	Every other weekenight and every 4th weekend.	A city (10 000 – 50 000 habitants)	a first-line clinic	4 – 6	1-20%	1-20%	81-99%	81-99%	1-20%	1-20%	1-20%	1-20%	0%	0%	Intubation	Yes	No	Yes	Yes	No	Yes	Yes	No	Yes	Yes	No	Yes	Yes	No	No	No	No	Yes	Yes	No	Yes	Yes	No	Yes	Yes	No	Yes	Yes
2543923923		Male	>15	In a veterinary clinic with 2 - 4 veterinarians	1 week or 1 day out of 3		A very big city (>100 000 habitants)	a first-line clinic	2 – 3	81-99%	81-99%	81-99%	81-99%	81-99%	81-99%	1-20%	1-20%	100%	100%	Intubation	Yes	Yes	No	No	Yes	Yes	Yes	No	Yes	No	No	Yes	Yes	Yes	No	No				Yes	No	Yes				Yes	Yes	Yes
2534518293		Female	>15	In a veterinary clinic with 2 - 4 veterinarians	1 week or 1 day out of 3		A city (10 000 – 50 000 habitants)	a first-line clinic	0 – 1	100%	100%	81-99%	81-99%	100%	100%	81-99%	81-99%	100%	100%	Intubation	No	No	Yes	Yes	No	Yes	Yes	No	No	Yes	Yes	Yes	Yes	Yes	Yes	Yes	No	Yes	Yes	Yes	No	No	Yes	No	No	No	Yes	Yes	No
2533385088		Female	<15	In a veterinary clinic with 2 - 4 veterinarians	Other (please specify)	1 week out of 2	A small town or village (<10 000 habitants)	a first-line clinic	4 – 6	1-20%	1-20%	81-99%	81-99%	1-20%	1-20%	1-20%	1-20%	0%	0%	No	Yes	No	No	Yes	No	Yes	Yes	No	Yes	Yes	Yes						No	Yes	No	No	No	Yes							No
2532873173		Male	>15	In a veterinary clinic with more than 4 veterinarians	Other (please specify)	Shared equally by 7 veterinarians. One veterinarian on call at a time evenings and weekends.	A small town or village (<10 000 habitants)	a first-line clinic	4 – 6	100%	61-80%	100%	61-80%	100%	61-80%	1-20%	1-20%	100%	61-80%	Mask	Yes	Yes	No	Yes	Yes	Yes	Yes	Yes	Yes	Yes	Yes	Yes	Yes	Yes	Yes	No	No	Yes	No	No	No	Yes	Yes	No	No	No	Yes	No	No
2531790597		Female	<15	In a veterinary clinic with 2 - 4 veterinarians	Never		A very big city (>100 000 habitants)	a first-line clinic	2 – 3	100%	100%	100%	100%	100%	100%	41-60%	41-60%	100%	100%	Intubation	Yes	Yes	No	Yes	Yes	Yes	Yes	Yes	No	Yes	No	Yes	Yes	Yes	Yes	Yes	No	Yes	Yes
2531481607		Female	<15	In a veterinary clinic with 2 - 4 veterinarians	Other (please specify)	Occasionally for breeders	A small town or village (<10 000 habitants)	a first-line clinic	2 – 3	41-60%	1-20%	81-99%	1-20%	41-60%	21-40%	100%	100%	1-20%	1-20%	Mask	Yes	Yes	No	No	Yes	Yes	No	No	Yes	Yes	No	No	Yes	Yes	No	No	No	Yes	Yes	No	No	Yes							Yes
2530983672		Female	<15	Alone	100 % of the time		A small town or village (<10 000 habitants)	a first-line clinic	0 – 1
2529472331		Female	<15	In a veterinary clinic with 2 - 4 veterinarians	100 % of the time		A small town or village (<10 000 habitants)	a first-line clinic	2 – 3	100%	100%	100%	100%	100%	100%	81-99%	81-99%	100%	100%	Intubation	Yes	No	Yes	No	Yes	Yes	Yes	Yes	Yes	Yes	No	Yes	Yes	Yes	Yes	Yes	Yes	Yes	Yes	Yes	Yes	Yes	Yes	Yes	Yes
2529423989		Male	>15	In a veterinary clinic with more than 4 veterinarians	Never		A very big city (>100 000 habitants)	a referral center	7 – 9	100%	100%	100%	100%	100%	100%	1-20%	1-20%	100%	100%	Mask	Yes	Yes	Yes	No	Yes	Yes	Yes	No	Yes	Yes	Yes	Yes	Yes	Yes	No	No	No	Yes	Yes	No	Yes	Yes							No
2529418844		Female	>15	In a veterinary clinic with 2 - 4 veterinarians	Never		A small town or village (<10 000 habitants)	a first-line clinic	2 – 3	100%	81-99%	100%	81-99%	100%	81-99%	21-40%	21-40%	100%	81-99%	Mask	Yes	Yes	No	Yes	Yes	Yes	Yes	Yes	Yes	Yes	No	Yes	Yes	Yes	Yes	Yes	Yes	Yes	No							Yes	Yes	No
2529108573		Female	>15	Alone	100 % of the time		A very big city (>100 000 habitants)	a first-line clinic	2 – 3	41-60%		81-99%	41-60%	41-60%	41-60%	21-40%	21-40%	0%	0%	Intubation	Yes	No	No	No	No	Yes	Yes	No	No	No	No	Yes	Yes	Yes	No	No				Yes	No	No
2528972125		Female	<15	In a veterinary clinic with 2 - 4 veterinarians	Never		A small town or village (<10 000 habitants)	a first-line clinic	2 – 3	100%	81-99%	100%	81-99%	81-99%	81-99%	41-60%	21-40%	100%	81-99%	No	Yes	Yes	Yes	Yes	Yes	Yes	Yes	Yes	Yes	Yes	Yes	Yes	Yes	Yes	Yes	Yes	No	Yes	Yes	No	Yes	Yes	No	Yes	Yes	No	Yes	Yes	No
2528796468		Male	>15	In a veterinary clinic with 2 - 4 veterinarians	Never		A very big city (>100 000 habitants)	a first-line clinic	10 and more	61-80%	61-80%	100%	100%	61-80%	61-80%	21-40%	41-60%	100%	100%	Oxygen	No	Yes	No	No	Yes	No	No	No	No	Yes	Yes	Yes	Yes	Yes	No	No	No	Yes	No	Yes	No	No	No	Yes	No	No	Yes	No	No
2528783535		Female	>15	In a veterinary clinic with 2 - 4 veterinarians	Never		A very big city (>100 000 habitants)	a first-line clinic	2 – 3	100%	100%	100%	100%	81-99%	81-99%	100%	100%	81-99%	81-99%	Intubation	Yes	Yes	Yes	Yes	Yes	Yes	Yes	Yes	Yes	Yes	Yes	Yes	Yes	Yes	Yes	Yes	Yes	Yes	Yes	Yes	No	Yes	Yes	No	No	Yes	No	No	Yes
2528523180		Male	<15	In a veterinary clinic with 2 - 4 veterinarians	100 % of the time		A small town or village (<10 000 habitants)	a first-line clinic	2 – 3	100%	41-60%	100%	61-80%	61-80%	21-40%	0%	0%	100%	100%	No	Yes	No	Yes	Yes	Yes	Yes	Yes	Yes	Yes	Yes	Yes	Yes	Yes	Yes	Yes	Yes	Yes	Yes	Yes	Yes	Yes	Yes							Yes
2528515976		Male	>15	Alone	100 % of the time		A small town or village (<10 000 habitants)	a first-line clinic	0 – 1	0%		0%		0%		0%		0%		No	Yes	No	No	No	No	No	Yes	No	No	No	No	No	Yes	No	No	No
2528503690		Male	>15	Alone	Never		A very big city (>100 000 habitants)	a first-line clinic	0 – 1	100%	100%	100%	100%	100%	100%			100%	100%	Intubation	Yes	Yes	Yes	Yes	Yes	Yes	Yes	Yes	Yes	Yes	No	Yes	Yes	Yes	Yes	Yes	No	Yes	Yes	No	Yes	Yes	No	Yes	Yes	No	Yes	Yes
2528468268		Female	>15	Alone	Never		A large city (50 001 – 100 000 habitants)	a first-line clinic	0 – 1	0%	0%	100%	81-99%	0%	0%	0%	0%	0%	0%	Intubation	Yes	No	No	Yes	No	Yes	Yes	No	No	No	No	Yes	Yes	Yes	Yes	Yes				Yes	No	No	Yes	Yes	Yes
2528295518		Female	<15	In a veterinary clinic with 2 - 4 veterinarians	Other (please specify)	2 days per month	A city (10 000 – 50 000 habitants)	a first-line clinic	4 – 6	100%	100%	100%	100%	100%	100%	1-20%	1-20%	100%	100%	No	Yes	No	No	Yes	Yes	Yes	Yes	No	No	Yes	No	Yes	No	Yes	Yes	Yes	No	Yes	No				No	Yes	No
2527370367		Male	>15	In a veterinary clinic with 2 - 4 veterinarians	Other (please specify)	1 out of 4	A small town or village (<10 000 habitants)	a first-line clinic	2 – 3	21-40%	1-20%	100%	100%	21-40%	1-20%	0%	0%	21-40%	1-20%	Intubation	Yes	No	No	No	Yes	No	Yes	No	Yes	Yes	No	Yes	Yes	Yes	Yes	Yes	Yes	Yes	Yes	Yes	No	No				Yes	Yes	Yes
2527318478		Female	>15	In a veterinary clinic with 2 - 4 veterinarians	2 weeks or 2 days out of 3		A small town or village (<10 000 habitants)	a first-line clinic	0 – 1
2527033725		Female	<15	In a veterinary clinic with 2 - 4 veterinarians	Never		A very big city (>100 000 habitants)	a first-line clinic	2 – 3	100%	100%	100%	100%	100%	100%	1-20%	1-20%	100%	100%		Yes	Yes	Yes	Yes	Yes	Yes	Yes	Yes	Yes	Yes	No	Yes	Yes	Yes	Yes	Yes	Yes	Yes	Yes	Yes	Yes	Yes	Yes	No	No
2527004707		Male	>15	Alone	Never		A very big city (>100 000 habitants)	a referral center	2 – 3	100%	100%	100%	100%	100%	100%	100%	100%	100%	100%		Yes	Yes	Yes	Yes	Yes	Yes	Yes	Yes	Yes	Yes	Yes	Yes	Yes	No	No	No	Yes	Yes	Yes	Yes	Yes	Yes							Yes
2527001844		Male	>15	Alone	Never		A very big city (>100 000 habitants)	a first-line clinic	2 – 3	21-40%	1-20%	100%	100%	41-60%	41-60%	0%	0%	41-60%	1-20%	Intubation	Yes	No	No	Yes	No	Yes	Yes	No	No	Yes	No	Yes	Yes	Yes	Yes	Yes	Yes	Yes	Yes
2526966226		Female	<15	In a veterinary clinic with 2 - 4 veterinarians	Never		A large city (50 001 – 100 000 habitants)	a first-line clinic	2 – 3	81-99%	100%	100%	81-99%	81-99%	81-99%	1-20%	1-20%	81-99%	81-99%	No	Yes	No	No	Yes	Yes	Yes	Yes	Yes	Yes	No	No	Yes	Yes	Yes	No	No				Yes	No	No	Yes	No	No	No	Yes	Yes
2526900684		Female	>15	In a veterinary clinic with 2 - 4 veterinarians	Never		A very big city (>100 000 habitants)	a first-line clinic	2 – 3	61-80%	41-60%	100%	81-99%	61-80%	41-60%			61-80%	41-60%	Intubation	Yes	Yes	No	Yes	Yes	Yes	No	No	Yes	Yes	No	Yes	Yes	Yes	No	Yes	No	Yes	Yes				No	Yes	Yes	No	Yes	Yes
2526879602		Female	<15	Alone	Never		A city (10 000 – 50 000 habitants)	a first-line clinic	2 – 3	100%	100%	100%	100%	100%	100%	100%	100%	100%	100%	No	Yes	Yes	Yes	Yes	Yes	Yes	Yes	Yes	Yes	Yes	Yes	Yes	Yes	Yes	No	No	Yes	Yes	Yes	Yes	Yes	Yes	Yes	Yes	Yes				Yes
2526801372		Female	>15	Alone	Never		A very big city (>100 000 habitants)	a first-line clinic	2 – 3		81-99%		100%		81-99%		1-20%		1-20%	Intubation	Yes	Yes	No	Yes	Yes	Yes	Yes	Yes	Yes	Yes	No	Yes	Yes	Yes	Yes	No	No	Yes	Yes	Yes	No	Yes	Yes	No	No	No	Yes	Yes
2526735866		Male	<15	In a veterinary clinic with 2 - 4 veterinarians	Never		A very big city (>100 000 habitants)	a first-line clinic	4 – 6	100%	81-99%	100%	100%	100%	100%	100%	100%	100%	81-99%	No	Yes	Yes	No	Yes	Yes	Yes	Yes	Yes	No	Yes	No	Yes	Yes	Yes	Yes	No	Yes	Yes	Yes	Yes	No	Yes	Yes	No	Yes
2526657173		Female	<15	Alone	Never		A large city (50 001 – 100 000 habitants)	a first-line clinic	2 – 3	100%	100%	100%	100%	100%	100%	61-80%	21-40%	100%	100%	Mask	Yes	No	Yes	No	Yes	No	Yes	No	Yes	Yes	No	Yes	Yes	Yes	Yes	Yes	No	Yes	Yes	No	Yes	Yes	Yes	No	No
2526615909		Female	>15	In a veterinary clinic with 2 - 4 veterinarians	Never		A very big city (>100 000 habitants)	a first-line clinic	2 – 3	100%	81-99%	81-99%	100%	61-80%	61-80%	0%	0%	81-99%	61-80%	Intubation	Yes	No	Yes	Yes	Yes	Yes	Yes	No	Yes	Yes	No	Yes	Yes	No	Yes	Yes	Yes	Yes	Yes	Yes	Yes	Yes	Yes	No	No	Yes	Yes	Yes
2526576739		Female	<15	In a veterinary clinic with 2 - 4 veterinarians	Other (please specify)	one day/week and one weekend/month, shared on-call with 2 neighbouring practices	A small town or village (<10 000 habitants)	a first-line clinic	0 – 1	100%	81-99%	100%	81-99%	100%	81-99%	1-20%	1-20%	81-99%	81-99%	Mask	Yes	No	Yes	Yes	Yes	Yes	Yes	No	No	Yes	No	Yes	Yes	Yes	Yes	No	No	Yes	Yes	No	No	Yes
2526428184		Female	>15	Alone	Never		A very big city (>100 000 habitants)	a first-line clinic	2 – 3	61-80%	1-20%	100%	81-99%	61-80%	61-80%	0%	100%	61-80%	61-80%	Intubation	Yes	Yes	Yes	Yes	Yes	Yes	Yes	Yes	No	Yes	No	Yes	Yes	Yes	Yes	Yes	Yes	Yes	Yes	Yes	No	Yes	Yes	No	Yes	Yes	No	No
2526395667		Female	>15	In a veterinary clinic with 2 - 4 veterinarians	Never		A large city (50 001 – 100 000 habitants)	a first-line clinic	2 – 3	61-80%	21-40%	100%	81-99%	61-80%	21-40%	1-20%	1-20%	1-20%	1-20%	Intubation	Yes	Yes	No	Yes	Yes	Yes	Yes	Yes	Yes	Yes	No	Yes	Yes	Yes	Yes	No	Yes	Yes	Yes	Yes	No	No				Yes	No	Yes	Yes
2526294025		Female	>15	Alone	100 % of the time		A small town or village (<10 000 habitants)	a first-line clinic	2 – 3																																								No
2526279841		Male	>15	Alone	100 % of the time		A small town or village (<10 000 habitants)	a first-line clinic	2 – 3	1-20%	0%	100%	21-40%	1-20%	1-20%	1-20%	1-20%	1-20%	0%	No	Yes	No	Yes	No	Yes	Yes	Yes	No	Yes	Yes	Yes	Yes	Yes	No	No	Yes	Yes	Yes	Yes	Yes	Yes	Yes							Yes
2526199539		Male	<15	In a veterinary clinic with 2 - 4 veterinarians	Never		A small town or village (<10 000 habitants)	a first-line clinic	2 – 3	100%	81-99%	100%	81-99%	100%	81-99%	41-60%	41-60%	81-99%	81-99%	Intubation	Yes	No	Yes	Yes	Yes	Yes	Yes	Yes	Yes	Yes	No	Yes	Yes	Yes	Yes	No				Yes	Yes	Yes	Yes	Yes	Yes	Yes	Yes	Yes
2526175546		Female	>15	In a veterinary clinic with 2 - 4 veterinarians	2 weeks or 2 days out of 3		A city (10 000 – 50 000 habitants)	a first-line clinic	2 – 3	100%	100%	100%	100%	61-80%	61-80%	1-20%	1-20%	100%	100%	Intubation	Yes	No	Yes	Yes	Yes	Yes	Yes	Yes	No	Yes	No	Yes	Yes	No	Yes	Yes	No	Yes	Yes	No	Yes	Yes							Yes
2526145938		Female	<15	In a veterinary clinic with 2 - 4 veterinarians	100 % of the time		A small town or village (<10 000 habitants)	a first-line clinic	2 – 3
2526134667		Female	<15	In a veterinary clinic with 2 - 4 veterinarians	Other (please specify)	Every Monday and every 3rd weekend (Friday - Sunday)	A large city (50 001 – 100 000 habitants)	a first-line clinic	2 – 3	100%	100%	100%	100%	100%	100%	41-60%	41-60%	100%	100%	Mask	Yes	Yes	Yes	Yes	Yes	Yes	Yes	Yes	Yes	Yes	Yes	Yes	Yes	Yes	Yes	Yes	No	Yes	Yes	No	Yes	Yes	Yes	No	No				No
2526126027		Male	>15	In a veterinary clinic with 2 - 4 veterinarians	Never		A large city (50 001 – 100 000 habitants)	a first-line clinic	2 – 3	61-80%	61-80%	100%	21-40%	61-80%	61-80%	0%	0%	61-80%	61-80%	Intubation	Yes	No	No	Yes	Yes	Yes	Yes	Yes	No	Yes	No	Yes	Yes	No	Yes	Yes	Yes	Yes	Yes	Yes	No	No	Yes	No	No
2526122676		Female	<15	In a veterinary clinic with 2 - 4 veterinarians	Other (please specify)	1 week out of 2	A small town or village (<10 000 habitants)	a first-line clinic	2 – 3	21-40%	1-20%	100%	41-60%	1-20%	1-20%	1-20%	0%	0%	0%	Mask	Yes	Yes	No	No	No	Yes	Yes	No	No	Yes	No	Yes	Yes	Yes	Yes	No	Yes	Yes	Yes
2526102099		Male	>15	In a veterinary clinic with 2 - 4 veterinarians	Never		A city (10 000 – 50 000 habitants)	a first-line clinic	2 – 3	100%	81-99%	100%	81-99%	100%	81-99%	0%	0%	81-99%	81-99%	Intubation	Yes	Yes	Yes	Yes	Yes	Yes	Yes	No	Yes	Yes	Yes	No	Yes	Yes	Yes	No	No	Yes	Yes	No	Yes	Yes	Yes	No	No				No
2526100699		Female	>15	In a veterinary clinic with 2 - 4 veterinarians	Other (please specify)	75%	A small town or village (<10 000 habitants)	a first-line clinic	2 – 3	100%	100%	100%	81-99%	100%	100%	81-99%	81-99%	100%	81-99%	Oxygen	Yes	Yes	No	Yes	Yes	Yes	Yes	Yes	No	Yes	No	Yes	Yes	Yes	Yes	Yes	Yes	Yes	Yes	Yes	No	Yes	Yes	No	Yes
2526093912		Male	<15	In a veterinary clinic with 2 - 4 veterinarians	1 week or 1 day out of 3		A small town or village (<10 000 habitants)	a first-line clinic	4 – 6	21-40%	21-40%	100%	81-99%	21-40%	21-40%	0%	0%	21-40%	21-40%		Yes	No	Yes	Yes	Yes	Yes	Yes	No	Yes	Yes	Yes	Yes	Yes	Yes	No	No	No	Yes	No	No	Yes	No	No	No	Yes				No
2526059847		Female	>15	Alone	100 % of the time		A small town or village (<10 000 habitants)	a first-line clinic	0 – 1	81-99%	81-99%	81-99%	81-99%	81-99%	81-99%	41-60%	41-60%	81-99%	81-99%	Intubation	Yes	Yes	No	No	Yes	Yes	Yes	No	No	No	No	Yes	Yes	Yes	Yes	No							Yes	No	No
2526004707		Female	<15	In a veterinary clinic with 2 - 4 veterinarians	Other (please specify)	Every 3rd weekend	A large city (50 001 – 100 000 habitants)	a first-line clinic	2 – 3	100%	81-99%	100%	81-99%	100%	81-99%	81-99%	81-99%	100%	81-99%	No	Yes	No	No	Yes	No	Yes	Yes	Yes	Yes	Yes	No	Yes	Yes	Yes	Yes	Yes	Yes	Yes	Yes
2525983892		Male	>15	Alone	Never		A very big city (>100 000 habitants)	a first-line clinic	0 – 1	100%	100%	100%	100%	100%	100%	1-20%	1-20%	100%	100%	Intubation	Yes	No	No	Yes	Yes	Yes	Yes	No	Yes	Yes	Yes	Yes	Yes	Yes	Yes	Yes	No	Yes	Yes	No	Yes	Yes	Yes	No	No				No
2525977846		Male	>15	Alone	100 % of the time		A small town or village (<10 000 habitants)	a first-line clinic	0 – 1
2525950287		Female	>15	In a veterinary clinic with 2 - 4 veterinarians	Never		A city (10 000 – 50 000 habitants)	a first-line clinic	2 – 3	100%	81-99%	100%	100%	100%	81-99%	1-20%	1-20%	100%	81-99%	Mask	Yes	Yes	No	No	Yes	Yes	Yes	Yes	No	No	No	Yes	Yes	Yes	Yes	Yes				Yes	No	Yes	Yes	No	No
2525940730		Male	>15	Alone	Never		A small town or village (<10 000 habitants)	a first-line clinic	2 – 3	81-99%	61-80%	100%	81-99%	81-99%	61-80%	1-20%	1-20%	81-99%	61-80%		Yes	No	No	No	Yes	Yes	No	No	Yes	No	Yes	Yes	Yes	Yes	Yes	Yes	Yes	No	No	Yes	No	No	Yes	No	No	No	Yes	Yes	No
2525927928		Female	>15	In a veterinary clinic with 2 - 4 veterinarians	Other (please specify)	1 day per week, 1 weekend of 4	A small town or village (<10 000 habitants)	a first-line clinic	2 – 3	100%	100%	100%	100%	100%	100%	21-40%	21-40%	100%	100%	Intubation	Yes	No	Yes	Yes	Yes	Yes	Yes	Yes	Yes	Yes	Yes	Yes	Yes	No	Yes	Yes	Yes	Yes	Yes	Yes	No	Yes	Yes	No	No				Yes
2525904771		Female	>15	In a veterinary clinic with 2 - 4 veterinarians	Never		A small town or village (<10 000 habitants)	a first-line clinic	2 – 3
2525799113		Male	>15	In a veterinary clinic with 2 - 4 veterinarians	Never		A very big city (>100 000 habitants)	a first-line clinic	0 – 1
2525768783		Male	<15	Alone	Never		A very big city (>100 000 habitants)	a first-line clinic	2 – 3	100%		100%		100%		0%		1-20%		No	Yes	Yes	No	Yes	No	Yes	Yes	Yes	Yes	Yes	No	Yes	Yes	No	Yes	Yes	Yes	No	No	Yes	No	No				Yes	No	No
2525687817		Female	>15	In a veterinary clinic with more than 4 veterinarians	Never		A small town or village (<10 000 habitants)	a first-line clinic	2 – 3	100%	100%	100%	100%	100%	100%	21-40%	21-40%	100%	100%	Intubation	Yes	Yes	Yes	Yes	No	Yes	Yes	Yes	Yes	Yes	Yes	Yes	Yes	Yes	Yes	Yes	Yes	No	No	Yes	No	No	Yes	No	No				Yes
2525661107		Male	>15	In a veterinary clinic with 2 - 4 veterinarians	Never		A very big city (>100 000 habitants)	a first-line clinic	0 – 1	100%	100%	100%	100%	100%	100%	1-20%	1-20%	100%	100%	Intubation	Yes	No	No	Yes	No	Yes	Yes	No	No	Yes	No	Yes	Yes	Yes	Yes	Yes	Yes	Yes	Yes
2525657298		Male	<15	In a veterinary clinic with 2 - 4 veterinarians	Never		A large city (50 001 – 100 000 habitants)	a first-line clinic	4 – 6
2525602232		Male	<15	In a veterinary clinic with 2 - 4 veterinarians	Never		A very big city (>100 000 habitants)	a first-line clinic	0 – 1	100%	100%	100%	100%	100%	81-99%	41-60%	81-99%	100%	81-99%	Mask	Yes	No	Yes	Yes	Yes	Yes	Yes	Yes	Yes	Yes	No	Yes	Yes	Yes	No	No	Yes	Yes	Yes	Yes	Yes	Yes
2475961643		Male	<15	In a veterinary clinic with more than 4 veterinarians	Never		A very big city (>100 000 habitants)	a referral center	7 – 9	100%	100%	81-99%	81-99%	61-80%	61-80%	1-20%	0%	61-80%	61-80%	Mask	Yes	Yes	Yes	No	Yes	No	Yes	No	Yes	Yes	Yes	Yes	Yes	Yes	No	Yes	No	Yes	Yes	No	Yes	Yes	Yes	No	No				No
[truncated: 56 more columns]
